# Supplementary material for: Near-Infrared Spectroscopy as a Novel Non-Invasive Tool to Assess Spiny Lobster Nutritional Condition
Source: PLoS One. 2016 Jul 21;11(7):e0159671. doi: 10.1371/journal.pone.0159671 (PMC4956036; doi:10.1371/journal.pone.0159671)
Supplement: S1 Dataset — (XLSX) [file pone.0159671.s001.xlsx]

## Sheet: Raw data
			HP			AM
Sample #	Species	Wet weight g)	DM(%)	TL(% DW)	TP (g / L)	DM (%)	N (%)	C (%)	NIR label
1	ERL	37.53	17.0756	6.33512	5	17.0915	13.1996	40.4659	ERL #12
2	ERL	29.3	15.8875	6.6678	2	16.7308	12.9331	39.7186	ERL #13
3	ERL	24.16	18.4286	3.72053	4	16.8048	13.0321	40.1052	ERL #14
4	ERL	54.8	18.7457	6.72826	10	18.6393	13.5766	41.9042	ERL #15
5	ERL	16.8	17.7115	4.60285	5	18.2478	13.3311	39.7681	ERL #16
6	ERL	36.03	17.5238	5.11696	5	18.1059	13.2415	40.5496	ERL #18
7	ERL	34.449	30.9023	38.3079	14	22.9305	13.9363	43.2798	ERL #19
8	ERL	51.66	29.8532	31.8386	22	22.5278	13.5636	43.6313	ERL #2
9	ERL	31.744	31.8993	36.7587	NA	23.4356	14.1665	43.0075	ERL #20
10	ERL	27.358	19.2488	12.049	NA	19.394	13.3558	41.75	ERL #21
11	ERL	27.09	29.3992	27.8073	16	22.0777	13.3331	42.0409	ERL #22
12	ERL	38.15	22.6796	13.7335	10	19.7643	13.3907	41.6973	ERL #24
13	ERL	38	20.9778	4.33615	7	19.4854	13.3079	41.1662	ERL #28
14	ERL	43.6	17.835	7.3036	6	18.3047	13.2882	40.9478	ERL #29
15	ERL	54.24	31.7577	30.1474	23	22.3379	13.8465	43.5325	ERL #3
16	ERL	31.37	17.9709	8.66667	5	18.5188	13.1492	40.9354	ERL #30
17	ERL	35.9	18.7978	10.6103	9	19.7705	13.839	42.367	ERL #33
18	ERL	38.9	17.2716	13.8938	11	19.9348	13.4828	42.0527	ERL #34
19	ERL	43.8	24.6511	23.9856	7	19.0319	13.4112	42.2913	ERL #38
20	ERL	51.61	21.7292	21.5289	8	18.6871	12.9568	41.873	ERL #39
21	ERL	24.09	33.0672	32.4489	31	24.4353	13.7878	43.8699	ERL #4
22	ERL	48.82	22.9916	22.0255	12	19.2213	13.5275	42.4946	ERL #40
23	ERL	51.94	25.669	24.4168	13	19.5231	14.2719	44.9796	ERL #43
24	ERL	51.5	26.5388	26.9391	5	19.9281	13.1567	41.8307	ERL #44
25	ERL	48.35	23.387	21.5511	11	19.3453	13.2513	42.0796	ERL #45
26	ERL	38.8	27.0885	26.3	32	24.2977	13.4657	43.1847	ERL #47
27	ERL	49.2	20.662	8.22	6	20.1093	NA	NA	ERL #49
28	ERL	41	22.0254	18.11	11	21.5973	12.7999	40.3686	ERL #50
29	ERL	39.4	23.9458	28.03	12	21.7528	13.0147	40.2935	ERL #51
30	ERL	46.6	19.5423	7.53	6	20.2837	13.7761	41.3822	ERL #52
31	ERL	35.4	18.3107	7.23	5	21.1687	13.8539	41.5517	ERL #55
32	ERL	28	28.9164	36	15	23.2546	13.5418	41.1038	ERL #58
33	ERL	31.5	34.1624	37.2022	25	23.4105	13.7353	44.1684	ERL #6
34	ERL	49.6	18.7763	6.63	7	20.4098	13.7824	41.5767	ERL #60
35	ERL	34.8	44.3795	52.6212	59	24.6499	13.6904	44.0672	ERL #8
36	SRL	634	42.8328	56.8046	91	27.1525	14.0714	46.488	SRL1 #1
37	SRL	627	24.5866	48.1675	57	23.5205	14.8131	44.5318	SRL1 #10
38	SRL	652	21.8845	31.8601	43	21.7346	14.5363	43.3195	SRL1 #11
39	SRL	245	12.8627	16.8452	22	22.3077	14.9662	43.6395	SRL1 #12
40	SRL	289	35.5077	59.4831	68	25.6178	14.8162	45.7928	SRL1 #13
41	SRL	659	42.6539	51.2609	104	27.3286	14.6532	46.5824	SRL1 #2
42	SRL	453	41.2076	57.0791	89	27.4028	14.4506	46.4045	SRL1 #3
43	SRL	499	45.8849	63.6512	101	26.4708	14.5887	46.4785	SRL1 #4
44	SRL	786	30.9829	59.4671	50	25.4989	15.295	46.559	SRL1 #5
45	SRL	805	16.4276	39.9103	50	22.4814	15.1936	44.2338	SRL1 #6
46	SRL	1455	28.4005	54.6662	63	22.5072	15.1137	44.8798	SRL1 #7
47	SRL	888	38.0868	49.137	92	26.1485	14.5018	45.5823	SRL1 #8
48	SRL	1020	37.9424	60.2079	102	26.7176	14.2043	46.2899	SRL1 #9
49	SRL	234.75	36.3067	50.2872	84	25.8603	14.5839	45.5631	SRL2 #14
50	SRL	266.91	35.8769	51.7015	90	26.0265	14.606	45.5731	SRL2 #15
51	SRL	381.84	32.4203	45.1049	66	26.2305	14.4987	45.994	SRL2 #16
52	SRL	411.96	39.5458	55.7412	89	26.2199	14.7898	46.3882	SRL2 #17
53	SRL	655	39.3021	62.6492	89	26.1266	13.5973	45.7098	SRL2 #18
54	SRL	326	22.8089	39.2505	64	21.2706	14.2379	44.1564	SRL2 #19
55	SRL	509	23.3278	48.0782	58	25.1573	14.8083	45.235	SRL2 #20
56	SRL	555	38.3186	57.4431	89	24.5364	14.1322	45.1373	SRL2 #21
57	SRL	360	24.7416	45.4118	82	24.8247	14.5068	44.9973	SRL2 #22
58	SRL	358	40.6296	54.73	120	25.6813	14.3129	45.5938	SRL2 #23
59	SRL	232	28.2213	53.5061	76	23.858	14.4069	44.5677	SRL2 #24
60	SRL	208	27.7417	55.2287	72	22.0971	14.4475	44.9795	SRL2 #25
61	SRL	546	30.2565	57.3718	NA	24.2971	14.7598	45.5619	SRL2 #26
62	SRL	294	29.9766	51.4135	85	25.3927	14.8378	45.4201	SRL2 #27
63	SRL	112	46.7033	61.4346	85	26.7379	13.9783	46.8453	SRL2 #28
64	SRL	176	44.5849	65.5446	95	23.2367	14.3927	45.2688	SRL2 #29
65	SRL	248	46.1424	61.6102	53	25.2939	14.0433	45.2733	SRL2 #30
66	SRL	199	39.7638	58.7248	75	23.4845	14.1637	46.2488	SRL2 #31
67	SRL	221	45.5388	63.561	NA	27.0642	13.7024	45.345	SRL2 #32
68	SRL	344	19.8978	30.6108	79	24.6751	14.6875	44.1711	SRL2 #33
69	TRL	361	21.398	12.424	15	22.4814	14.8755	43.6106	TRL #1
70	TRL	104	18.8215	7.44737	24	19.0368	12.9242	41.0643	TRL #10
71	TRL	192	29.3693	32.3409	52	24.8894	13.5912	43.3732	TRL #11
72	TRL	174	26.6934	20.6387	65	23.6021	13.4801	43.2238	TRL #12
73	TRL	168	35.1728	37.6282	89	26.6767	13.5994	44.7181	TRL #13
74	TRL	191	36.2344	30.3444	85	25.4906	12.7643	44.0785	TRL #14
75	TRL	197	22.4922	15.0322	30	22.4571	14.0506	43.9536	TRL #15
76	TRL	233	18.4532	8.53367	6	21.1318	13.7376	41.8824	TRL #16
77	TRL	151	29.8349	29.7453	68	25.8249	13.919	44.5646	TRL #17
78	TRL	142	20.5001	23.2435	20	22.03	14.1922	43.0889	TRL #19
79	TRL	332.4	30.7645	32.6146	59	23.3046	14.0437	43.0358	TRL #2
80	TRL	147	33.8866	47.4856	58	25.1015	13.7224	44.0552	TRL #20
81	TRL	138	16.4318	8.48049	1	21.1263	13.938	42.3516	TRL #21
82	TRL	139	15.1457	10.1798	5	21.1711	14.0749	42.446	TRL #22
83	TRL	152	23.2611	14.3459	36	23.5234	13.9858	43.8221	TRL #23
84	TRL	127	20.8592	8.31282	12	21.6359	13.7182	42.5595	TRL #24
85	TRL	304	21.5367	8.52701	9	21.2176	15.0469	42.6523	TRL #3
86	TRL	377	29.3362	13.6669	71	24.8032	13.4363	43.1394	TRL #30
87	TRL	266	33.5424	30.9023	83	25.5385	13.8419	44.5525	TRL #4
88	TRL	153	18.171	14.2383	3	19.5058	13.8516	41.2713	TRL #49
89	TRL	313	19.7281	8.34772	8	21.6096	14.4094	43.1169	TRL #5
90	TRL	270	23.5117	15.8987	40	22.7451	14.0206	42.9615	TRL #6
91	TRL	244	19.9844	8.04786	21	21.9265	13.8158	41.4755	TRL #7
92	TRL	211	16.6697	7.78003	3	19.4399	14.2541	42.4723	TRL #8

## Sheet: NIR Spectra
	ERL #12	ERL #13	ERL #14	ERL #15	ERL #16	ERL #18	ERL #19	ERL #2	ERL #20	ERL #21	ERL #22	ERL #24	ERL #28	ERL #29	ERL #3	ERL #30	ERL #33	ERL #34	ERL #38	ERL #39	ERL #4	ERL #40	ERL #43	ERL #44	ERL #45	ERL #47	ERL #49	ERL #50	ERL #51	ERL #52	ERL #55	ERL #58	ERL #6	ERL #60	ERL #8	SRL1 #1	SRL1 #10	SRL1 #11	SRL1 #12	SRL1 #13	SRL1 #2	SRL1 #3 thawed tail	SRL1 #4	SRL1 #5	SRL1 #6	SRL1 #7	SRL1 #8	SRL1 #9	SRL2 #14 thawed tail
9403.68	1.18286	1.29443	1.15792	1.2376	1.15654	1.08144	1.28729	1.26335	1.19478	1.28041	1.0663	1.20821	1.08058	1.31777	1.29535	1.203	0.985121	1.33686	1.38305	1.11213	1.06246	1.38725	1.26812	1.37035	1.35768	1.17087	1.26325	1.25912	1.10756	1.14774	1.2405	1.1727	1.10547	1.23236	1.19455	0.727424	0.611914	0.796653	0.664688	0.852775	0.525113	0.700941	0.615611	0.963121	0.694121	0.791069	0.990713	0.894672	0.797072
9399.82	1.18301	1.29457	1.15812	1.23758	1.15598	1.08136	1.28748	1.26376	1.19442	1.28015	1.06605	1.20829	1.08074	1.31777	1.29535	1.20276	0.984925	1.33689	1.38275	1.11156	1.06228	1.38667	1.26823	1.37045	1.35738	1.1705	1.26317	1.25926	1.10737	1.14811	1.2403	1.17236	1.10537	1.23237	1.19426	0.727523	0.611924	0.796592	0.664646	0.852724	0.525275	0.70091	0.615772	0.963198	0.694106	0.791102	0.990759	0.894676	0.797074
9395.97	1.18291	1.29418	1.15822	1.23751	1.15579	1.08115	1.28753	1.26392	1.19431	1.27989	1.06582	1.2082	1.08079	1.31752	1.29565	1.20271	0.984904	1.33644	1.38273	1.11104	1.06187	1.38679	1.26775	1.37059	1.35741	1.17041	1.26322	1.25938	1.10699	1.148	1.24056	1.17237	1.10496	1.23207	1.19399	0.727549	0.611914	0.796647	0.664609	0.85261	0.525408	0.700743	0.615703	0.963205	0.694066	0.79107	0.990726	0.894587	0.797059
9392.11	1.18283	1.29384	1.15786	1.23727	1.15609	1.08096	1.28725	1.26366	1.1944	1.27974	1.0657	1.20811	1.08076	1.31713	1.29588	1.20267	0.984861	1.33621	1.38293	1.11129	1.06162	1.38717	1.2672	1.37045	1.35762	1.17066	1.26345	1.25934	1.10685	1.14751	1.24087	1.17282	1.10432	1.23198	1.19377	0.727444	0.611959	0.796706	0.664588	0.852587	0.525476	0.700678	0.615507	0.963302	0.694044	0.790972	0.990648	0.894517	0.797073
9388.25	1.18294	1.29371	1.15739	1.23707	1.15652	1.08079	1.28688	1.26315	1.19432	1.27959	1.06565	1.2081	1.08077	1.31687	1.29591	1.20232	0.984671	1.33618	1.38317	1.11177	1.06176	1.38718	1.26707	1.3705	1.35749	1.17071	1.2636	1.25928	1.10706	1.14737	1.24114	1.17289	1.1039	1.23243	1.19369	0.727331	0.612041	0.796732	0.664641	0.852658	0.52546	0.700773	0.615416	0.963445	0.694026	0.79088	0.990579	0.894487	0.797137
9384.39	1.18312	1.29362	1.15733	1.23724	1.15672	1.08072	1.28678	1.26291	1.19431	1.27947	1.06561	1.208	1.08061	1.31712	1.29604	1.2019	0.98463	1.33602	1.38327	1.11194	1.06199	1.38689	1.2672	1.37098	1.35719	1.17063	1.2635	1.25919	1.10736	1.14755	1.24128	1.17239	1.10383	1.23309	1.19353	0.72724	0.61201	0.796727	0.664702	0.852683	0.5253	0.700852	0.615483	0.963459	0.693967	0.790853	0.990486	0.894479	0.797105
9380.54	1.18314	1.29384	1.15759	1.23764	1.15651	1.08083	1.28689	1.26306	1.19448	1.27949	1.06555	1.20796	1.08021	1.31769	1.29641	1.2018	0.984859	1.33598	1.38344	1.11192	1.06207	1.38674	1.26747	1.37124	1.35725	1.17077	1.26321	1.25912	1.10746	1.14746	1.24117	1.17207	1.10399	1.23324	1.19335	0.727135	0.611833	0.79662	0.664686	0.852602	0.525061	0.700838	0.615533	0.963364	0.693872	0.790829	0.990395	0.894439	0.796931
9376.68	1.18293	1.29423	1.15801	1.23786	1.1561	1.08089	1.28703	1.26326	1.19452	1.27946	1.06541	1.20817	1.08002	1.31781	1.29667	1.20207	0.985157	1.33624	1.38374	1.11195	1.06196	1.38677	1.26778	1.37089	1.35738	1.17106	1.26284	1.25923	1.10728	1.14709	1.241	1.17218	1.1043	1.2328	1.19347	0.727095	0.611787	0.796543	0.664682	0.852493	0.524892	0.700843	0.615548	0.963321	0.693843	0.790784	0.990335	0.894356	0.796871
9372.82	1.18284	1.29419	1.15833	1.23787	1.15622	1.08077	1.28709	1.26328	1.19445	1.27931	1.06521	1.20845	1.08023	1.31746	1.29658	1.20237	0.985281	1.33627	1.38397	1.11204	1.06182	1.38688	1.26787	1.37056	1.35731	1.17121	1.26299	1.25943	1.10707	1.1469	1.24084	1.17223	1.10462	1.23239	1.19378	0.727101	0.612014	0.796635	0.664688	0.852458	0.524979	0.700901	0.61565	0.963326	0.693874	0.790831	0.990342	0.894286	0.796955
9368.97	1.18308	1.29385	1.15811	1.23795	1.15671	1.08058	1.28695	1.26309	1.19437	1.2794	1.06522	1.20836	1.08053	1.3174	1.2965	1.20262	0.985232	1.33601	1.38424	1.11205	1.06178	1.38705	1.26759	1.3707	1.35736	1.17114	1.26368	1.2597	1.1072	1.14727	1.24072	1.17199	1.10487	1.2323	1.19396	0.727041	0.612229	0.796716	0.664613	0.852484	0.525246	0.700916	0.615719	0.96329	0.693878	0.790962	0.990407	0.894241	0.796932
9365.11	1.18319	1.29368	1.15763	1.23813	1.15671	1.08045	1.28685	1.26282	1.19427	1.2794	1.06543	1.20799	1.08076	1.3177	1.29661	1.20283	0.985045	1.33607	1.38434	1.11203	1.06178	1.38691	1.26719	1.37079	1.35736	1.1711	1.26418	1.25976	1.10745	1.14793	1.2408	1.17179	1.10485	1.23245	1.19392	0.726928	0.612198	0.796597	0.664537	0.852507	0.525411	0.700854	0.615659	0.963286	0.693833	0.791008	0.990349	0.894168	0.796828
9361.25	1.18298	1.29385	1.15745	1.23834	1.15632	1.08056	1.28702	1.26273	1.19423	1.27895	1.06554	1.20783	1.08099	1.31768	1.29668	1.20298	0.984862	1.33642	1.38413	1.1122	1.06175	1.3865	1.26718	1.37048	1.35713	1.1711	1.26432	1.25952	1.10765	1.1481	1.24087	1.17194	1.10461	1.23265	1.19383	0.726875	0.612091	0.796417	0.664569	0.852501	0.525541	0.700787	0.615588	0.963338	0.693823	0.790988	0.990154	0.894118	0.796874
9357.4	1.18262	1.29415	1.15745	1.2385	1.15607	1.08078	1.28718	1.26277	1.19421	1.27883	1.06554	1.20792	1.08114	1.31748	1.2967	1.20316	0.985006	1.33661	1.38393	1.11249	1.06166	1.38652	1.26745	1.37037	1.35688	1.17104	1.26425	1.25958	1.10779	1.14773	1.24073	1.17223	1.10443	1.2327	1.1937	0.726899	0.612096	0.796412	0.664689	0.852501	0.52574	0.70076	0.61557	0.963354	0.693895	0.791048	0.990104	0.894185	0.797018
9353.54	1.18243	1.2942	1.15739	1.23851	1.15607	1.08084	1.28708	1.26274	1.19417	1.27935	1.06561	1.20796	1.081	1.31745	1.29671	1.20322	0.985365	1.33663	1.38377	1.11268	1.06145	1.38722	1.26756	1.37065	1.35695	1.17086	1.26389	1.25978	1.10774	1.14736	1.24059	1.17225	1.10449	1.23274	1.19356	0.72691	0.61214	0.796577	0.664853	0.85258	0.525843	0.7008	0.615604	0.963331	0.693948	0.791175	0.990277	0.894307	0.797061
9349.68	1.18268	1.29395	1.15737	1.23837	1.15616	1.08078	1.28687	1.26268	1.19421	1.27963	1.06571	1.20796	1.0807	1.31736	1.29643	1.20294	0.985519	1.33661	1.38359	1.11272	1.06134	1.38779	1.2675	1.37087	1.35729	1.17079	1.26358	1.25971	1.10755	1.1471	1.24048	1.17217	1.10473	1.23284	1.19349	0.726907	0.612148	0.796738	0.66502	0.852705	0.52584	0.700904	0.615656	0.963364	0.693985	0.791258	0.990425	0.894401	0.79703
9345.82	1.18291	1.29373	1.15752	1.23804	1.15607	1.08065	1.28684	1.26275	1.19426	1.27937	1.06553	1.20807	1.08053	1.31748	1.2958	1.20243	0.985489	1.3366	1.38334	1.11274	1.0615	1.38744	1.2674	1.37082	1.35727	1.17094	1.26395	1.25968	1.10732	1.14692	1.24047	1.1723	1.10485	1.23286	1.19331	0.726897	0.612177	0.796872	0.665089	0.852738	0.525844	0.700976	0.615678	0.963506	0.694035	0.791258	0.990367	0.894476	0.797008
9341.97	1.18285	1.29389	1.15769	1.23775	1.1559	1.08052	1.28705	1.26288	1.19409	1.27919	1.06527	1.20833	1.08049	1.3177	1.29547	1.20215	0.985469	1.33658	1.38303	1.1127	1.06157	1.3868	1.26741	1.37068	1.35709	1.17095	1.26479	1.25968	1.10708	1.14707	1.24065	1.17228	1.10466	1.233	1.19294	0.726861	0.612233	0.79697	0.665009	0.852663	0.525883	0.700974	0.615691	0.963619	0.693974	0.791261	0.990251	0.89457	0.796979
9338.11	1.18287	1.29425	1.15776	1.23789	1.15586	1.08077	1.28721	1.26301	1.19382	1.27938	1.06539	1.20867	1.0804	1.31741	1.29577	1.20224	0.985427	1.33651	1.38296	1.11262	1.0614	1.38703	1.26744	1.3706	1.35704	1.17062	1.2652	1.25955	1.10688	1.1475	1.24068	1.17205	1.10438	1.2332	1.19262	0.726811	0.612231	0.796867	0.664882	0.852545	0.525935	0.700915	0.615698	0.963554	0.693834	0.791331	0.990231	0.894602	0.796948
9334.25	1.18288	1.29436	1.15789	1.23839	1.15581	1.08126	1.28693	1.26315	1.19384	1.27951	1.0656	1.20876	1.08027	1.31697	1.2962	1.20235	0.985437	1.33661	1.38321	1.11269	1.06144	1.38772	1.26727	1.37051	1.3568	1.17026	1.26514	1.2597	1.10669	1.14787	1.2406	1.17199	1.10423	1.23296	1.19251	0.726731	0.612201	0.796648	0.664835	0.852473	0.525959	0.700832	0.615717	0.963481	0.69383	0.791407	0.99025	0.894529	0.797027
9330.4	1.18271	1.29427	1.15816	1.2388	1.15572	1.08129	1.28648	1.26336	1.19412	1.27953	1.06551	1.20853	1.08037	1.31707	1.2963	1.20234	0.985496	1.33688	1.38357	1.11294	1.06168	1.38789	1.26714	1.3704	1.35663	1.17029	1.2651	1.26044	1.10664	1.14808	1.24079	1.17221	1.10417	1.2325	1.19267	0.726641	0.612265	0.796586	0.664904	0.852542	0.525998	0.700803	0.615782	0.963611	0.693968	0.791462	0.990308	0.894533	0.797227
9326.54	1.1826	1.29409	1.15823	1.23884	1.15566	1.08084	1.28637	1.26373	1.1943	1.27978	1.06542	1.20848	1.08062	1.31761	1.29627	1.20238	0.985446	1.33712	1.38387	1.11304	1.06177	1.3878	1.26723	1.37051	1.35684	1.17073	1.26499	1.26104	1.10683	1.14812	1.24106	1.17235	1.10412	1.23243	1.193	0.726641	0.612358	0.796693	0.66504	0.852651	0.526068	0.700881	0.615846	0.963766	0.694079	0.791502	0.990362	0.894607	0.797322
9322.68	1.18264	1.29393	1.15808	1.23856	1.15559	1.08045	1.28658	1.26396	1.19442	1.28	1.06553	1.20873	1.08073	1.31802	1.29647	1.20245	0.985438	1.33739	1.38401	1.11293	1.06174	1.38803	1.2673	1.37085	1.35713	1.17124	1.26491	1.2609	1.1072	1.14799	1.24111	1.17223	1.10409	1.23286	1.19322	0.726677	0.612378	0.796835	0.665182	0.852663	0.526157	0.701009	0.615841	0.963801	0.694165	0.791527	0.990353	0.894544	0.797249
9318.82	1.18268	1.29386	1.158	1.23843	1.15552	1.08038	1.28693	1.26395	1.19444	1.27985	1.06554	1.20896	1.08084	1.3182	1.29687	1.20247	0.985554	1.33779	1.38405	1.11294	1.06182	1.38835	1.26742	1.37115	1.35716	1.17136	1.26507	1.26047	1.10752	1.14784	1.24116	1.17193	1.10422	1.23336	1.19315	0.726621	0.612447	0.796925	0.665267	0.852616	0.526307	0.701111	0.615756	0.963811	0.694322	0.791589	0.990429	0.894403	0.797171
9314.97	1.18268	1.29374	1.158	1.23869	1.15552	1.08042	1.28729	1.26401	1.19448	1.27976	1.06538	1.20905	1.08115	1.31833	1.29704	1.20264	0.985557	1.33802	1.38393	1.11314	1.06184	1.38833	1.26772	1.37141	1.35712	1.17127	1.26518	1.26021	1.10763	1.14772	1.24118	1.17172	1.10444	1.23341	1.19298	0.726559	0.612637	0.796962	0.66527	0.852592	0.526433	0.701174	0.615689	0.963855	0.694468	0.791693	0.990609	0.894398	0.797171
9311.11	1.18266	1.29363	1.15815	1.23921	1.15572	1.0804	1.28756	1.26423	1.19468	1.27986	1.06532	1.20911	1.08157	1.31838	1.29677	1.20305	0.985512	1.33786	1.38397	1.1133	1.06158	1.3882	1.26804	1.37188	1.35738	1.17134	1.26523	1.26009	1.10753	1.14747	1.24111	1.17186	1.1046	1.23315	1.193	0.726601	0.612823	0.79701	0.665278	0.852636	0.526465	0.701222	0.615709	0.963946	0.694562	0.791756	0.99071	0.894505	0.797222
9307.25	1.1826	1.29362	1.15838	1.23955	1.15598	1.08052	1.28771	1.26438	1.19484	1.27973	1.06538	1.20919	1.08177	1.31841	1.29651	1.20324	0.985665	1.33762	1.38448	1.11338	1.06139	1.38853	1.2683	1.37231	1.35783	1.17156	1.26548	1.25992	1.10736	1.14722	1.24119	1.17209	1.10471	1.23306	1.19313	0.726699	0.612927	0.797121	0.665331	0.852746	0.526504	0.701365	0.61582	0.964081	0.694704	0.791742	0.990761	0.894633	0.797297
9303.4	1.1826	1.29353	1.15851	1.23939	1.15595	1.08072	1.28801	1.26429	1.19473	1.27955	1.0654	1.20928	1.08157	1.31858	1.29649	1.20301	0.9858	1.33766	1.38498	1.11352	1.0616	1.38909	1.26821	1.37233	1.35812	1.17184	1.26576	1.25992	1.10732	1.1474	1.24142	1.17229	1.10468	1.23335	1.19319	0.726793	0.612971	0.797303	0.665358	0.852881	0.526577	0.701596	0.61601	0.964218	0.694822	0.791746	0.990878	0.894763	0.797449
9299.54	1.1828	1.29356	1.15865	1.23914	1.15575	1.08063	1.28842	1.26417	1.19474	1.2797	1.06549	1.20923	1.08127	1.31876	1.29643	1.20294	0.985698	1.3377	1.38501	1.1137	1.06188	1.38913	1.26791	1.37211	1.35824	1.17189	1.26583	1.26032	1.10742	1.14808	1.24155	1.17262	1.10444	1.23391	1.19315	0.72683	0.612973	0.797427	0.665364	0.852951	0.526584	0.701712	0.61614	0.964244	0.694821	0.791838	0.990995	0.894833	0.797629
9295.68	1.18307	1.29402	1.15882	1.23909	1.15574	1.08049	1.28835	1.26418	1.1951	1.27987	1.06573	1.20914	1.08114	1.31873	1.29629	1.20308	0.985628	1.33755	1.38481	1.11395	1.06196	1.38868	1.26788	1.37204	1.3583	1.17167	1.26589	1.26073	1.1075	1.14873	1.24154	1.17275	1.10428	1.23441	1.19306	0.726756	0.612962	0.797367	0.665395	0.852925	0.526437	0.701676	0.616107	0.96414	0.694775	0.79193	0.991	0.894863	0.797646
9291.82	1.18317	1.29455	1.15889	1.23916	1.15592	1.08062	1.28775	1.26426	1.19537	1.27986	1.0659	1.20904	1.08114	1.31849	1.29638	1.20295	0.985703	1.33764	1.38478	1.11425	1.06198	1.38855	1.26812	1.37207	1.35851	1.17157	1.26602	1.26079	1.10754	1.14887	1.24153	1.17246	1.1042	1.23456	1.19301	0.726596	0.612956	0.797235	0.665427	0.852869	0.526224	0.701575	0.616008	0.964025	0.694737	0.791914	0.990815	0.894878	0.797474
9287.97	1.1833	1.29444	1.15886	1.23948	1.15606	1.08075	1.28747	1.26447	1.19531	1.28003	1.06594	1.20909	1.08118	1.31851	1.29687	1.20264	0.985765	1.33781	1.385	1.11448	1.06204	1.38915	1.2684	1.37207	1.35897	1.17159	1.26593	1.26061	1.10775	1.14867	1.2417	1.17216	1.10424	1.23432	1.19305	0.72645	0.612976	0.79722	0.665469	0.852831	0.526211	0.701503	0.615958	0.964051	0.694727	0.791838	0.990577	0.89488	0.797388
9284.11	1.18378	1.29388	1.15876	1.24016	1.15626	1.08067	1.28782	1.26479	1.19519	1.28058	1.06604	1.20952	1.08131	1.31875	1.29744	1.20268	0.985811	1.33777	1.38544	1.11473	1.0621	1.39004	1.26855	1.37222	1.35907	1.17159	1.26582	1.26055	1.10791	1.14864	1.24205	1.17227	1.10441	1.23401	1.19315	0.726417	0.613076	0.797297	0.665545	0.852874	0.526467	0.701592	0.615989	0.964251	0.694771	0.79188	0.990474	0.894955	0.79754
9280.25	1.18425	1.29365	1.15861	1.2407	1.15659	1.08071	1.2881	1.26497	1.19517	1.28121	1.06637	1.20995	1.08142	1.31876	1.29762	1.20325	0.985867	1.3379	1.38585	1.11504	1.06202	1.39057	1.26867	1.37248	1.35857	1.17169	1.26589	1.26076	1.10778	1.14877	1.24221	1.1726	1.10445	1.23399	1.19329	0.726547	0.61324	0.797339	0.665649	0.85307	0.526741	0.701817	0.616108	0.964459	0.694859	0.792121	0.990518	0.895148	0.797715
9276.4	1.18413	1.29392	1.1585	1.24073	1.15675	1.08092	1.28811	1.26483	1.19545	1.2814	1.06675	1.20982	1.0814	1.3188	1.2974	1.20389	0.985937	1.3384	1.38588	1.1153	1.06193	1.39058	1.26874	1.37258	1.35817	1.17168	1.26589	1.26094	1.10758	1.1488	1.24207	1.17271	1.10431	1.23416	1.19332	0.726777	0.61341	0.79743	0.665834	0.85332	0.526865	0.70206	0.616305	0.964578	0.694982	0.792439	0.990727	0.895399	0.797811
9272.54	1.18369	1.29437	1.1586	1.24078	1.15665	1.08099	1.28844	1.26458	1.19598	1.28095	1.06682	1.20939	1.08138	1.31908	1.29723	1.20404	0.98603	1.33862	1.38564	1.11534	1.062	1.39031	1.26859	1.37244	1.35815	1.17138	1.26582	1.26104	1.10755	1.14874	1.24198	1.17263	1.10419	1.23422	1.19332	0.726873	0.613518	0.797572	0.666014	0.853404	0.52689	0.702182	0.616425	0.964619	0.69508	0.792594	0.990865	0.895527	0.79788
9268.68	1.18333	1.2948	1.15884	1.24113	1.15653	1.08087	1.28906	1.26459	1.19626	1.28044	1.0665	1.20927	1.0815	1.31926	1.29731	1.20375	0.986077	1.33819	1.38551	1.11528	1.06206	1.38996	1.26843	1.37237	1.3583	1.17123	1.2661	1.26138	1.10785	1.14873	1.242	1.17281	1.10425	1.23439	1.19344	0.726712	0.613475	0.797558	0.665981	0.853339	0.526819	0.702067	0.616288	0.964627	0.695048	0.792525	0.990715	0.895449	0.797804
9264.82	1.18311	1.29523	1.15891	1.24126	1.15661	1.08083	1.28924	1.26478	1.19616	1.28065	1.06619	1.20945	1.08184	1.3193	1.29743	1.20346	0.986066	1.33795	1.38574	1.1154	1.06206	1.38994	1.26833	1.37252	1.35893	1.17163	1.26695	1.26196	1.10829	1.14879	1.24214	1.17318	1.10444	1.2348	1.19352	0.726541	0.613377	0.797423	0.665838	0.853271	0.52671	0.701875	0.616093	0.964687	0.694963	0.792443	0.990574	0.89537	0.797644
9260.97	1.18333	1.29558	1.15882	1.24112	1.15691	1.08099	1.28887	1.26493	1.19599	1.28125	1.06621	1.20956	1.08211	1.31941	1.2975	1.20357	0.986076	1.33846	1.38636	1.11555	1.06218	1.3902	1.26825	1.37278	1.35965	1.17224	1.26785	1.26238	1.10841	1.14893	1.2424	1.17318	1.10464	1.23494	1.19343	0.726599	0.613365	0.797337	0.665817	0.853222	0.526735	0.70185	0.616163	0.964761	0.69494	0.792469	0.990668	0.895408	0.79766
9257.11	1.18397	1.29566	1.15891	1.24113	1.15722	1.08118	1.28864	1.26517	1.19595	1.28156	1.06649	1.20975	1.08194	1.31957	1.29777	1.20404	0.98617	1.33915	1.38712	1.11557	1.06227	1.39021	1.2685	1.37305	1.35958	1.17251	1.26826	1.26245	1.10825	1.14916	1.24254	1.17299	1.10477	1.23462	1.19341	0.726739	0.613396	0.797329	0.665887	0.853215	0.526843	0.701978	0.616365	0.964765	0.694964	0.792543	0.990823	0.895448	0.797816
9253.25	1.1844	1.29564	1.15928	1.24127	1.15735	1.08124	1.28892	1.26554	1.19598	1.28161	1.06666	1.21005	1.08169	1.31952	1.29821	1.20433	0.986303	1.3395	1.38755	1.11551	1.06228	1.39042	1.26891	1.37339	1.3591	1.17263	1.26834	1.26226	1.10822	1.14929	1.24252	1.17312	1.10484	1.23442	1.1936	0.726776	0.613468	0.797456	0.666	0.853295	0.52692	0.702123	0.616446	0.964804	0.695066	0.792668	0.990936	0.89548	0.797944
9249.4	1.1844	1.29549	1.1598	1.2414	1.15729	1.08131	1.28931	1.26584	1.19598	1.28164	1.06657	1.21006	1.08173	1.31964	1.29842	1.2044	0.986323	1.33975	1.38747	1.11542	1.06245	1.39097	1.26912	1.37378	1.35915	1.17301	1.26841	1.26209	1.10845	1.14923	1.24252	1.1734	1.10497	1.23474	1.19379	0.726744	0.613618	0.797717	0.666167	0.853427	0.527011	0.702233	0.616467	0.964985	0.695252	0.792821	0.991067	0.895626	0.798035
9245.54	1.18432	1.29529	1.16011	1.24154	1.15709	1.08145	1.28962	1.26601	1.19598	1.28178	1.06651	1.20989	1.08192	1.32018	1.29814	1.20449	0.986295	1.33989	1.38723	1.11552	1.06262	1.39092	1.26938	1.37399	1.35963	1.17343	1.26834	1.26233	1.10871	1.1493	1.24275	1.17352	1.10524	1.23539	1.19387	0.726722	0.613752	0.797901	0.666284	0.853536	0.527115	0.702308	0.61654	0.965172	0.695382	0.792902	0.991145	0.895779	0.798096
9241.68	1.18441	1.29561	1.16008	1.24168	1.15703	1.08156	1.29002	1.2661	1.19612	1.28214	1.06671	1.20995	1.0822	1.32062	1.29771	1.20459	0.986436	1.33976	1.38723	1.11583	1.06261	1.3905	1.26974	1.37419	1.35998	1.17346	1.26815	1.26273	1.10882	1.1495	1.24327	1.17361	1.10549	1.23593	1.19401	0.726757	0.61382	0.79791	0.666315	0.853618	0.527167	0.702327	0.616637	0.965261	0.695411	0.792914	0.991124	0.895737	0.798117
9237.82	1.18445	1.29622	1.16015	1.24204	1.15729	1.08157	1.2901	1.26619	1.19651	1.28237	1.06705	1.2102	1.08248	1.32071	1.29767	1.20471	0.9866	1.33985	1.38751	1.11602	1.06264	1.39071	1.26982	1.37469	1.36023	1.17337	1.26835	1.26278	1.10882	1.1496	1.24394	1.17385	1.10549	1.23609	1.19429	0.72678	0.613814	0.797876	0.666303	0.853656	0.527191	0.702231	0.616656	0.96532	0.695396	0.792912	0.99109	0.895638	0.79813
9233.97	1.18436	1.29643	1.16044	1.24262	1.15761	1.08148	1.28966	1.26628	1.19686	1.28238	1.06719	1.21051	1.08268	1.32065	1.29817	1.20485	0.986613	1.34034	1.38797	1.11616	1.06271	1.39131	1.26948	1.37515	1.36054	1.17366	1.26869	1.26271	1.10879	1.14967	1.24429	1.17412	1.10533	1.23596	1.19452	0.726752	0.61376	0.797881	0.666284	0.853602	0.527281	0.702052	0.616561	0.965359	0.695356	0.792916	0.99107	0.895671	0.798215
9230.11	1.1844	1.29648	1.16052	1.24309	1.15797	1.08145	1.28946	1.26633	1.19682	1.28251	1.06703	1.21079	1.08292	1.32051	1.29882	1.20504	0.986684	1.3407	1.38834	1.11657	1.06265	1.39153	1.26925	1.37529	1.36087	1.17405	1.26877	1.26291	1.10891	1.14987	1.24403	1.17427	1.10532	1.23589	1.1947	0.726785	0.613787	0.797949	0.666361	0.853562	0.527418	0.701978	0.616506	0.965377	0.69541	0.793017	0.991106	0.895814	0.798426
9226.25	1.18456	1.29672	1.16029	1.24321	1.15834	1.08164	1.28991	1.2664	1.19668	1.28255	1.06697	1.21092	1.08309	1.32038	1.29918	1.20518	0.986792	1.34066	1.3883	1.11693	1.06268	1.3914	1.26975	1.37537	1.36096	1.17421	1.2691	1.2633	1.10913	1.15012	1.2435	1.17435	1.10543	1.23615	1.19491	0.726855	0.613932	0.798086	0.666535	0.853665	0.527514	0.702112	0.616633	0.96547	0.695609	0.793195	0.991209	0.896028	0.798621
9222.4	1.18467	1.29678	1.16025	1.24289	1.15838	1.0819	1.29029	1.26651	1.19679	1.28238	1.06712	1.21101	1.083	1.32044	1.29905	1.20519	0.98671	1.3404	1.38816	1.11697	1.0629	1.39136	1.2703	1.37554	1.36082	1.17432	1.26965	1.26349	1.10939	1.15024	1.24326	1.17438	1.1055	1.23663	1.19483	0.72687	0.614086	0.798203	0.666653	0.853814	0.527605	0.702328	0.616854	0.965622	0.695797	0.7933	0.991219	0.896258	0.798611
9218.54	1.18479	1.29673	1.16064	1.24266	1.1583	1.08194	1.29018	1.26664	1.19706	1.28251	1.06728	1.21117	1.08283	1.3209	1.29871	1.20535	0.986703	1.34018	1.38853	1.11701	1.06319	1.39169	1.27039	1.37589	1.36087	1.17433	1.26986	1.26331	1.10978	1.15028	1.24368	1.17428	1.10563	1.23711	1.1945	0.726895	0.61418	0.798245	0.666722	0.853954	0.527709	0.702467	0.61699	0.965735	0.695886	0.793346	0.991216	0.896411	0.798487
9214.68	1.18499	1.29693	1.16118	1.24298	1.15836	1.08179	1.2902	1.26695	1.19733	1.28315	1.06742	1.21126	1.08282	1.32166	1.29867	1.20576	0.987048	1.34037	1.38924	1.11708	1.06336	1.39241	1.27054	1.37652	1.36131	1.17417	1.26979	1.26325	1.11004	1.1505	1.24468	1.17426	1.10576	1.23754	1.1944	0.726965	0.614237	0.798243	0.666846	0.854144	0.527776	0.702544	0.617014	0.965809	0.695931	0.793465	0.991431	0.896468	0.798421
9210.82	1.18522	1.29723	1.16162	1.24363	1.15852	1.08175	1.2908	1.26741	1.19774	1.28371	1.06757	1.21132	1.08293	1.3219	1.29904	1.20608	0.987401	1.34113	1.38958	1.11719	1.06347	1.39318	1.27096	1.37712	1.3618	1.17416	1.26993	1.26373	1.10999	1.15086	1.24535	1.17479	1.10581	1.23782	1.19463	0.727019	0.614285	0.798299	0.666991	0.854265	0.527783	0.702635	0.616985	0.965865	0.696047	0.79361	0.991723	0.896472	0.798461
9206.97	1.18551	1.29757	1.16196	1.24422	1.15877	1.08195	1.29148	1.26788	1.19834	1.28377	1.06761	1.2115	1.08302	1.32158	1.29944	1.20617	0.987425	1.34198	1.38946	1.11754	1.06364	1.39343	1.2714	1.37719	1.36197	1.17455	1.27033	1.26434	1.1099	1.15117	1.24509	1.17555	1.10593	1.23792	1.19488	0.727032	0.614309	0.798495	0.667093	0.854208	0.527689	0.70271	0.616969	0.965895	0.69621	0.793629	0.991871	0.896443	0.79862
9203.11	1.18583	1.298	1.16206	1.24442	1.15904	1.08224	1.29157	1.26803	1.19869	1.28365	1.06755	1.21166	1.0831	1.32157	1.29975	1.20615	0.987342	1.34245	1.3894	1.11796	1.06378	1.39329	1.27158	1.37682	1.36201	1.17513	1.27067	1.26458	1.10994	1.15145	1.2448	1.17567	1.10608	1.23807	1.19507	0.727023	0.614286	0.798682	0.667148	0.854119	0.527586	0.702709	0.617025	0.96596	0.696252	0.793535	0.991826	0.89643	0.798816
9199.25	1.18606	1.29832	1.16191	1.24418	1.15918	1.08247	1.29134	1.26784	1.19854	1.28389	1.06766	1.21167	1.08312	1.32191	1.30023	1.20618	0.987383	1.34247	1.38968	1.11829	1.06384	1.39341	1.27149	1.37671	1.36232	1.17532	1.27093	1.26466	1.10996	1.15162	1.24512	1.17535	1.10616	1.23844	1.19528	0.727008	0.614242	0.798681	0.667202	0.854177	0.527637	0.702686	0.617053	0.96611	0.696202	0.793508	0.991696	0.896479	0.798939
9195.4	1.1861	1.29851	1.16177	1.24387	1.15926	1.08257	1.29147	1.26774	1.19836	1.28443	1.06794	1.21169	1.08307	1.3221	1.30061	1.20626	0.987512	1.34226	1.3902	1.11871	1.06376	1.39388	1.2716	1.37712	1.36284	1.17505	1.27104	1.26486	1.10987	1.15156	1.24545	1.17526	1.10618	1.2388	1.19552	0.726994	0.614205	0.798602	0.66728	0.854282	0.52783	0.702674	0.616956	0.966196	0.69616	0.793631	0.99168	0.896588	0.798952
9191.54	1.18624	1.29874	1.16184	1.24384	1.15934	1.08256	1.29195	1.26777	1.19856	1.28491	1.06821	1.21193	1.08328	1.32215	1.30061	1.2064	0.987736	1.3423	1.39089	1.11914	1.06367	1.39457	1.27188	1.37775	1.36327	1.17486	1.27088	1.26504	1.10981	1.15142	1.24551	1.17542	1.10622	1.23896	1.19589	0.727	0.614187	0.798631	0.667353	0.854299	0.528004	0.702638	0.616878	0.966128	0.696127	0.793777	0.991756	0.896698	0.798901
9187.68	1.18664	1.29919	1.16224	1.2442	1.15947	1.08258	1.2924	1.26778	1.1989	1.28523	1.06852	1.21229	1.08377	1.32233	1.30062	1.20666	0.987982	1.34272	1.3917	1.11926	1.06385	1.39522	1.27179	1.37825	1.36343	1.17497	1.27077	1.26528	1.10993	1.1515	1.2456	1.17562	1.10645	1.2391	1.19628	0.72705	0.614278	0.79876	0.667427	0.854371	0.528025	0.702705	0.616968	0.966095	0.696145	0.79385	0.991821	0.896688	0.798896
9183.82	1.187	1.29968	1.16275	1.2448	1.15985	1.08271	1.29268	1.26799	1.19907	1.28537	1.06881	1.21257	1.08398	1.3227	1.3009	1.20708	0.988114	1.34326	1.39219	1.11919	1.06414	1.39532	1.27161	1.37855	1.36351	1.17528	1.27106	1.26563	1.11034	1.15179	1.24591	1.17592	1.10675	1.23921	1.19642	0.727082	0.614447	0.798905	0.667477	0.854522	0.52795	0.702881	0.617115	0.966243	0.696221	0.793871	0.991842	0.896628	0.798977
9179.97	1.18722	1.29994	1.16298	1.24524	1.16021	1.08286	1.29275	1.26847	1.19904	1.28536	1.06877	1.21292	1.08392	1.32302	1.30115	1.20758	0.98815	1.34382	1.39214	1.11932	1.06424	1.39536	1.27178	1.37881	1.36379	1.17559	1.27159	1.26584	1.1106	1.152	1.24634	1.17622	1.1069	1.23922	1.19635	0.727062	0.614491	0.798983	0.667457	0.85456	0.527956	0.702875	0.617127	0.966497	0.696319	0.793921	0.991842	0.896593	0.799055
9176.11	1.18745	1.30008	1.16295	1.24548	1.16022	1.083	1.29279	1.26907	1.19898	1.28547	1.06856	1.21326	1.08405	1.32323	1.30129	1.20782	0.988159	1.34432	1.39225	1.11966	1.06426	1.39586	1.27199	1.37906	1.36428	1.17579	1.27201	1.26594	1.1105	1.15207	1.24666	1.17639	1.10699	1.23925	1.19644	0.727073	0.614383	0.798997	0.667438	0.854562	0.528123	0.702705	0.617108	0.966682	0.696417	0.794058	0.991935	0.896534	0.799096
9172.25	1.18776	1.30039	1.16308	1.24578	1.16013	1.08306	1.29299	1.26968	1.19916	1.2858	1.06859	1.21338	1.0843	1.32372	1.30144	1.20781	0.988221	1.34468	1.39273	1.11993	1.0644	1.39622	1.27211	1.37926	1.36491	1.17612	1.27241	1.2662	1.11038	1.15239	1.24697	1.17659	1.10718	1.23937	1.19682	0.727174	0.614293	0.799074	0.66749	0.854689	0.528294	0.702662	0.617207	0.966734	0.696477	0.794194	0.992092	0.896567	0.799232
9168.4	1.18801	1.30089	1.16353	1.2462	1.16023	1.08315	1.2932	1.27011	1.19968	1.28622	1.06885	1.21339	1.08455	1.32461	1.30161	1.208	0.988388	1.3448	1.39313	1.12009	1.06464	1.39638	1.27246	1.37943	1.36542	1.17655	1.27296	1.26651	1.11041	1.15276	1.24723	1.17692	1.10736	1.23959	1.19727	0.727313	0.614315	0.799196	0.66757	0.85485	0.528303	0.702737	0.61732	0.966754	0.696541	0.794238	0.992165	0.896741	0.799468
9164.54	1.18802	1.30136	1.16397	1.24662	1.16043	1.08341	1.29349	1.27005	1.20013	1.28664	1.06919	1.21343	1.08484	1.32523	1.30194	1.20838	0.988518	1.34478	1.39351	1.12023	1.06496	1.39691	1.27283	1.37964	1.36556	1.17677	1.27346	1.26662	1.11063	1.15277	1.24718	1.17721	1.10744	1.24005	1.19754	0.727382	0.614418	0.799255	0.66768	0.854946	0.528287	0.702796	0.617358	0.966837	0.696659	0.794194	0.992181	0.896917	0.799593
9160.68	1.18803	1.3017	1.16421	1.24682	1.16081	1.08366	1.29389	1.26973	1.20023	1.28689	1.06944	1.21366	1.08496	1.3253	1.30248	1.20862	0.988517	1.34512	1.39374	1.12041	1.06532	1.39772	1.27295	1.37991	1.36563	1.17684	1.27369	1.2667	1.11097	1.1528	1.24708	1.17745	1.10755	1.24053	1.19767	0.727334	0.614523	0.799317	0.667801	0.854961	0.528291	0.702827	0.61736	0.966946	0.696778	0.79415	0.992217	0.897007	0.799555
9156.82	1.1883	1.30189	1.16442	1.24674	1.16141	1.08372	1.29412	1.26972	1.2004	1.287	1.06946	1.21403	1.08488	1.32549	1.3032	1.20879	0.988611	1.34552	1.39355	1.12058	1.06561	1.39823	1.27299	1.38043	1.36597	1.17697	1.27396	1.26709	1.11139	1.15302	1.24748	1.17759	1.1078	1.24084	1.19789	0.727239	0.614576	0.799449	0.667847	0.854929	0.528224	0.702815	0.617371	0.967026	0.696875	0.794178	0.992213	0.897042	0.799531
9152.97	1.18865	1.30216	1.16474	1.24663	1.16187	1.08377	1.29447	1.2702	1.20075	1.28722	1.06938	1.21432	1.08489	1.32591	1.30393	1.20913	0.988825	1.34543	1.39353	1.12057	1.06571	1.39843	1.27312	1.38101	1.36644	1.17713	1.27449	1.26732	1.11177	1.15318	1.24831	1.17762	1.10802	1.24127	1.19811	0.727229	0.614642	0.799605	0.667906	0.854959	0.528315	0.702831	0.617415	0.967125	0.696972	0.794283	0.992204	0.897135	0.799653
9149.11	1.18894	1.30268	1.16502	1.24682	1.16199	1.08393	1.29511	1.27078	1.20097	1.28765	1.06944	1.21444	1.08518	1.32613	1.30431	1.20935	0.988915	1.34544	1.39423	1.12053	1.06566	1.39881	1.27354	1.38118	1.36677	1.1772	1.27493	1.26724	1.11195	1.15343	1.24886	1.17773	1.10799	1.24202	1.19812	0.727318	0.614806	0.799744	0.66813	0.85507	0.528669	0.703011	0.617517	0.967263	0.697073	0.794445	0.992365	0.89729	0.799876
9145.25	1.18928	1.30309	1.16515	1.2473	1.16208	1.0841	1.29556	1.27097	1.20114	1.28824	1.06973	1.21445	1.08552	1.32626	1.30426	1.20931	0.989036	1.34611	1.39527	1.12077	1.06567	1.39928	1.27412	1.38115	1.36694	1.17737	1.27519	1.26751	1.11193	1.15389	1.24902	1.17809	1.10803	1.24269	1.1982	0.727402	0.615042	0.79985	0.668428	0.855196	0.528918	0.703282	0.617659	0.967403	0.697196	0.794589	0.992655	0.897395	0.800038
9141.4	1.18965	1.30322	1.16528	1.24776	1.16237	1.08421	1.29565	1.27098	1.20149	1.28875	1.07014	1.21444	1.08569	1.32656	1.30395	1.20963	0.989337	1.34694	1.39596	1.1211	1.06583	1.39975	1.2745	1.38144	1.36738	1.17781	1.27551	1.26817	1.11181	1.15423	1.24922	1.17847	1.10841	1.24282	1.19847	0.727466	0.615236	0.799919	0.668593	0.855311	0.528913	0.703471	0.617789	0.967534	0.697347	0.794657	0.992868	0.897436	0.800116
9137.54	1.18985	1.30339	1.16549	1.24804	1.16267	1.08424	1.29592	1.27136	1.20186	1.28898	1.07048	1.21454	1.08578	1.32702	1.30385	1.21036	0.989533	1.34742	1.39622	1.12131	1.06603	1.4001	1.27472	1.382	1.36813	1.17836	1.27585	1.26861	1.11184	1.15428	1.24942	1.17868	1.10883	1.24264	1.19881	0.727556	0.615337	0.799975	0.668627	0.855487	0.528932	0.703529	0.617899	0.967684	0.69749	0.794713	0.992931	0.897456	0.800241
9133.68	1.18994	1.30376	1.16582	1.24822	1.16294	1.08447	1.29644	1.27213	1.20212	1.28923	1.07069	1.21488	1.08597	1.32744	1.30425	1.21076	0.989535	1.34772	1.39659	1.12151	1.06613	1.40017	1.27513	1.38255	1.36861	1.17887	1.27616	1.26863	1.11208	1.1545	1.24948	1.17897	1.10912	1.24252	1.19926	0.727689	0.615423	0.800077	0.668708	0.85577	0.52909	0.70352	0.617996	0.967924	0.697632	0.794839	0.99292	0.897534	0.800447
9129.82	1.1901	1.30399	1.16623	1.24849	1.16322	1.08495	1.29667	1.27271	1.20226	1.28985	1.07074	1.21543	1.08627	1.32753	1.3047	1.21083	0.98951	1.34804	1.39724	1.1216	1.0662	1.40042	1.27568	1.38296	1.36883	1.17935	1.27654	1.26862	1.11231	1.15501	1.24958	1.1794	1.10929	1.24254	1.19968	0.727842	0.615522	0.800254	0.668861	0.85601	0.529195	0.703556	0.618062	0.968222	0.697819	0.795021	0.992964	0.897721	0.800634
9125.97	1.19025	1.30394	1.16657	1.24878	1.16341	1.08531	1.29672	1.2729	1.20229	1.29044	1.07074	1.21599	1.08645	1.32737	1.30494	1.21103	0.989536	1.34834	1.39772	1.12164	1.06641	1.40086	1.27586	1.38326	1.36926	1.17977	1.27697	1.2689	1.1125	1.15523	1.24983	1.17967	1.1093	1.24299	1.19993	0.727957	0.615541	0.800399	0.668948	0.856063	0.52916	0.703646	0.618065	0.968382	0.697943	0.795181	0.993119	0.897874	0.80075
9122.11	1.19049	1.3041	1.16673	1.24907	1.16361	1.08538	1.29714	1.27306	1.20243	1.29062	1.07086	1.21637	1.08642	1.3274	1.30516	1.21119	0.989622	1.34854	1.3982	1.12194	1.06674	1.4012	1.27571	1.3834	1.36995	1.18012	1.27732	1.26938	1.11272	1.15501	1.25022	1.17971	1.10937	1.24392	1.20014	0.728027	0.615483	0.800416	0.668945	0.85599	0.529086	0.703735	0.618064	0.968341	0.697907	0.795241	0.993275	0.897872	0.800871
9118.25	1.19088	1.30461	1.16683	1.24947	1.1639	1.08539	1.29766	1.27317	1.20284	1.2908	1.07098	1.2167	1.08636	1.32776	1.30539	1.21116	0.98973	1.34872	1.3989	1.12247	1.067	1.4017	1.27569	1.38356	1.37064	1.18022	1.27743	1.26992	1.11297	1.15491	1.25075	1.17988	1.10956	1.24476	1.20029	0.728092	0.615544	0.800429	0.669024	0.855969	0.529103	0.703894	0.618191	0.968349	0.697928	0.795249	0.993404	0.89789	0.801067
9114.4	1.19115	1.30522	1.16711	1.24988	1.16416	1.08549	1.29781	1.27338	1.20347	1.29119	1.07113	1.21705	1.08646	1.32837	1.30582	1.21134	0.989953	1.34925	1.39945	1.12295	1.06723	1.40245	1.276	1.38421	1.37101	1.18004	1.27731	1.27031	1.11318	1.15526	1.25133	1.18032	1.10977	1.24509	1.20047	0.728158	0.615786	0.800595	0.669259	0.856094	0.529255	0.704133	0.618401	0.968545	0.698148	0.795336	0.993557	0.898083	0.8013
9110.54	1.1913	1.30593	1.1675	1.2501	1.16436	1.08561	1.29806	1.27389	1.20412	1.29168	1.07145	1.21736	1.08674	1.32897	1.30639	1.21182	0.990265	1.35015	1.39968	1.12327	1.06749	1.40319	1.27646	1.38502	1.37138	1.18002	1.2773	1.27042	1.11331	1.15554	1.25172	1.18068	1.11011	1.24518	1.20086	0.728226	0.616004	0.800879	0.669475	0.856255	0.529369	0.704283	0.618545	0.968755	0.698336	0.795517	0.993659	0.898302	0.801447
9106.68	1.19156	1.30653	1.16779	1.25023	1.16444	1.08574	1.29866	1.27447	1.20464	1.29213	1.07182	1.21766	1.08698	1.32928	1.30658	1.21231	0.990409	1.35059	1.39955	1.12346	1.06767	1.40371	1.27687	1.38525	1.37195	1.18043	1.27778	1.27048	1.11347	1.15559	1.25169	1.18077	1.11044	1.24545	1.20134	0.728305	0.616082	0.801103	0.669575	0.856355	0.529408	0.704285	0.6186	0.968898	0.698385	0.795712	0.993681	0.898424	0.801485
9102.82	1.19194	1.30665	1.16809	1.25058	1.1646	1.08587	1.29905	1.27475	1.20503	1.29246	1.07214	1.21783	1.08718	1.32944	1.30659	1.21256	0.990465	1.3505	1.39948	1.12356	1.06779	1.40407	1.27719	1.38525	1.3724	1.18104	1.27849	1.27069	1.11373	1.15593	1.25162	1.18095	1.11064	1.24572	1.20182	0.728352	0.616112	0.801188	0.669641	0.856449	0.529594	0.704227	0.61857	0.969071	0.698431	0.795811	0.993691	0.898519	0.801571
9098.97	1.19233	1.30677	1.16856	1.25111	1.16505	1.08592	1.299	1.27479	1.20527	1.29293	1.07246	1.21777	1.08753	1.32984	1.3069	1.21261	0.99068	1.35073	1.40013	1.1238	1.06786	1.40471	1.27737	1.38562	1.37285	1.18156	1.27897	1.27112	1.11393	1.15647	1.25188	1.18141	1.11087	1.24585	1.20224	0.728365	0.616124	0.801245	0.669679	0.856559	0.529867	0.704169	0.618476	0.969214	0.698492	0.79581	0.993758	0.898567	0.801667
9095.11	1.19272	1.30753	1.16903	1.25147	1.16548	1.08591	1.29911	1.27486	1.20537	1.2936	1.07261	1.2177	1.08786	1.33058	1.3073	1.21284	0.99102	1.35122	1.40107	1.12428	1.06799	1.40556	1.27748	1.38621	1.37347	1.18179	1.27941	1.2718	1.11421	1.15667	1.25215	1.18193	1.11105	1.24623	1.2025	0.728419	0.616086	0.801315	0.669713	0.856657	0.529911	0.704163	0.618464	0.969214	0.698539	0.795867	0.993917	0.898555	0.801642
9091.25	1.19309	1.3084	1.16936	1.25172	1.1656	1.08589	1.29972	1.27499	1.20551	1.29425	1.07258	1.21787	1.08805	1.33112	1.30762	1.21335	0.991296	1.3515	1.40147	1.12473	1.06838	1.40605	1.27768	1.38691	1.37383	1.18188	1.28006	1.27242	1.11465	1.15655	1.25246	1.18226	1.11116	1.24692	1.20263	0.728507	0.616098	0.801379	0.669846	0.856787	0.529706	0.704257	0.61862	0.969207	0.698611	0.796054	0.994115	0.898645	0.801657
9087.4	1.19322	1.3088	1.1696	1.25225	1.16569	1.086	1.30026	1.27527	1.20583	1.29474	1.0725	1.21824	1.08822	1.33101	1.30801	1.21377	0.991441	1.35163	1.40169	1.12497	1.06882	1.4061	1.27801	1.3876	1.37388	1.18213	1.28072	1.27267	1.11478	1.15669	1.25308	1.18243	1.11134	1.24745	1.20281	0.728523	0.616232	0.801503	0.670012	0.856919	0.529562	0.704392	0.618804	0.969347	0.698679	0.796263	0.994258	0.898825	0.80185
9083.54	1.19328	1.30912	1.16982	1.25284	1.16598	1.08619	1.3003	1.27566	1.20626	1.29492	1.07256	1.21847	1.08831	1.33067	1.30838	1.21409	0.991579	1.35201	1.40202	1.12521	1.06895	1.40634	1.27839	1.38786	1.37423	1.18242	1.2811	1.27253	1.11451	1.15709	1.25371	1.18268	1.11156	1.24771	1.20316	0.728487	0.616386	0.801653	0.670114	0.856939	0.529629	0.70447	0.618842	0.969561	0.698702	0.796403	0.994327	0.898928	0.802122
9079.68	1.19353	1.30953	1.17007	1.2531	1.16641	1.08637	1.30031	1.27593	1.20657	1.29483	1.07281	1.21869	1.08833	1.33073	1.30859	1.21458	0.991752	1.35281	1.40234	1.12557	1.06898	1.40701	1.27867	1.38789	1.37517	1.18245	1.28121	1.27229	1.11448	1.15732	1.25406	1.18302	1.11168	1.248	1.2036	0.728517	0.616486	0.801761	0.670169	0.856911	0.52978	0.704492	0.61874	0.969685	0.698726	0.796452	0.99442	0.898999	0.802318
9075.82	1.19378	1.30965	1.17034	1.25317	1.1668	1.08661	1.30071	1.27619	1.20679	1.29479	1.07302	1.21914	1.08846	1.33115	1.30884	1.21497	0.991765	1.35359	1.40296	1.12568	1.06913	1.40756	1.27868	1.3882	1.37614	1.18242	1.28134	1.27238	1.11494	1.15755	1.25433	1.18342	1.11174	1.24831	1.20402	0.728622	0.616561	0.801902	0.670203	0.856985	0.529876	0.704523	0.618699	0.969674	0.698831	0.796493	0.994611	0.899148	0.802377
9071.97	1.19386	1.3095	1.17064	1.25317	1.16707	1.08694	1.30121	1.27654	1.20706	1.29499	1.07322	1.21958	1.08868	1.33157	1.30915	1.21496	0.991643	1.35395	1.40366	1.12557	1.06931	1.40793	1.2785	1.38854	1.37668	1.18257	1.28179	1.27303	1.11561	1.15801	1.25472	1.18384	1.11183	1.24861	1.20447	0.728739	0.616644	0.802038	0.670253	0.857154	0.529852	0.704613	0.618828	0.969685	0.699031	0.796643	0.994852	0.899375	0.802411
9068.11	1.19402	1.30961	1.17108	1.25317	1.16732	1.08732	1.30147	1.27683	1.20733	1.29529	1.07356	1.21989	1.08895	1.33203	1.30935	1.2149	0.991782	1.35416	1.40405	1.12576	1.06951	1.40835	1.27869	1.38873	1.37694	1.18283	1.2823	1.27394	1.11601	1.15831	1.255	1.18417	1.11206	1.24895	1.20509	0.728838	0.616715	0.802042	0.670315	0.857343	0.529794	0.704693	0.61899	0.969847	0.699181	0.796801	0.995024	0.899539	0.802545
9064.25	1.19448	1.31033	1.17166	1.25337	1.16766	1.08766	1.30167	1.27706	1.20758	1.29571	1.07384	1.22009	1.08931	1.33287	1.30966	1.21534	0.99219	1.3545	1.40421	1.12628	1.06974	1.40848	1.27939	1.38907	1.37708	1.18322	1.28252	1.2745	1.11596	1.15827	1.25493	1.18442	1.11244	1.24929	1.20566	0.728963	0.61675	0.802008	0.670399	0.857511	0.529842	0.704712	0.619063	0.970133	0.699178	0.796887	0.995088	0.899534	0.802744
9060.4	1.19519	1.31135	1.17215	1.25381	1.16806	1.08781	1.30208	1.27748	1.20775	1.29631	1.07388	1.22014	1.08961	1.3339	1.31018	1.2161	0.992454	1.35464	1.40454	1.12667	1.06994	1.40865	1.28007	1.38962	1.37729	1.18381	1.28264	1.27483	1.11583	1.15818	1.25481	1.18465	1.11275	1.24969	1.20593	0.729111	0.616782	0.802113	0.670583	0.857642	0.529995	0.704765	0.619084	0.970474	0.699173	0.797022	0.995148	0.899576	0.802908
9056.54	1.19588	1.31208	1.17242	1.25405	1.1684	1.08778	1.30269	1.27801	1.2079	1.29681	1.07405	1.22014	1.08971	1.3345	1.31065	1.21653	0.992464	1.3547	1.4053	1.12693	1.07024	1.40927	1.28042	1.39012	1.37788	1.18434	1.2829	1.27516	1.11598	1.1584	1.25521	1.18486	1.11296	1.25005	1.20611	0.729208	0.616887	0.802321	0.670842	0.857739	0.530258	0.704872	0.619143	0.970815	0.699323	0.797199	0.995262	0.899781	0.803022
9052.68	1.1963	1.31251	1.17261	1.25398	1.16872	1.08784	1.30332	1.27829	1.20835	1.29706	1.07445	1.22027	1.08976	1.33448	1.31089	1.21647	0.992485	1.35504	1.40627	1.12719	1.07057	1.40994	1.28042	1.39056	1.37855	1.18453	1.28327	1.27522	1.1163	1.15884	1.25604	1.18504	1.11318	1.25025	1.2065	0.729269	0.617081	0.80247	0.671059	0.85782	0.530544	0.704977	0.61923	0.9711	0.699547	0.797333	0.99538	0.899931	0.803129
9048.82	1.19655	1.31273	1.17283	1.25416	1.16914	1.08802	1.30377	1.27856	1.20918	1.29737	1.07475	1.22076	1.08999	1.33425	1.31111	1.21656	0.992632	1.35542	1.40699	1.12726	1.07074	1.41036	1.28045	1.39087	1.37886	1.18472	1.28362	1.27512	1.11659	1.15915	1.25661	1.18535	1.11334	1.25056	1.20697	0.729361	0.617281	0.802552	0.67119	0.857897	0.5307	0.705104	0.619271	0.971263	0.699715	0.797494	0.995483	0.899978	0.803284
9044.97	1.19674	1.31274	1.17311	1.25465	1.16948	1.08819	1.30404	1.27901	1.20997	1.29787	1.07477	1.22142	1.09027	1.33429	1.31146	1.21701	0.992822	1.35601	1.40695	1.12722	1.07077	1.41082	1.28089	1.39093	1.37902	1.18507	1.28387	1.27519	1.11676	1.15925	1.25684	1.18594	1.11341	1.25106	1.20719	0.729488	0.617428	0.802729	0.671282	0.857989	0.530772	0.70527	0.619343	0.971344	0.699838	0.797732	0.99556	0.900079	0.80347
9041.11	1.1968	1.31302	1.17332	1.25513	1.16964	1.08832	1.30442	1.27938	1.21032	1.29846	1.07475	1.22188	1.09044	1.3347	1.3119	1.21752	0.993092	1.35686	1.40663	1.12743	1.0707	1.41134	1.28138	1.39119	1.37935	1.18521	1.28428	1.27547	1.11683	1.15952	1.2569	1.18645	1.11352	1.25152	1.20732	0.729575	0.617497	0.803004	0.671421	0.85811	0.530798	0.705407	0.619492	0.971444	0.699957	0.79791	0.995624	0.900249	0.803587
9037.25	1.19703	1.31385	1.17358	1.25568	1.16972	1.0884	1.30486	1.27965	1.21047	1.2993	1.07498	1.22209	1.09061	1.3352	1.31236	1.21811	0.993371	1.35747	1.40712	1.12782	1.07076	1.41183	1.28156	1.39205	1.37984	1.18548	1.2849	1.27594	1.11697	1.16002	1.25689	1.18659	1.1137	1.25192	1.20758	0.729606	0.617517	0.803209	0.671553	0.858247	0.530813	0.705449	0.619583	0.971493	0.700062	0.797929	0.995733	0.900425	0.803628
9033.4	1.19758	1.31469	1.17399	1.25605	1.16988	1.08845	1.30516	1.27999	1.21054	1.30017	1.0753	1.2223	1.09081	1.33552	1.31268	1.21871	0.993471	1.35773	1.40826	1.12819	1.07111	1.41238	1.28178	1.393	1.38049	1.1861	1.28534	1.27652	1.11727	1.1603	1.25723	1.18654	1.11391	1.25229	1.2079	0.729703	0.617609	0.803347	0.67159	0.858391	0.53093	0.705487	0.619625	0.971483	0.700189	0.797914	0.995897	0.900585	0.803681
9029.54	1.1981	1.31501	1.1743	1.25612	1.17026	1.08849	1.30541	1.28032	1.2105	1.30047	1.07563	1.22255	1.09091	1.33574	1.31288	1.21893	0.993518	1.35782	1.40929	1.12847	1.07157	1.41301	1.28219	1.39344	1.38134	1.18656	1.28555	1.27689	1.11754	1.16044	1.25794	1.18654	1.11424	1.25253	1.20833	0.729895	0.617845	0.80354	0.671672	0.858584	0.531045	0.705673	0.619772	0.97162	0.700441	0.798106	0.996159	0.90076	0.803819
9025.68	1.19831	1.31499	1.1745	1.25625	1.1708	1.08875	1.3057	1.28058	1.21089	1.30052	1.07602	1.22284	1.09096	1.33611	1.31323	1.21887	0.993674	1.35804	1.41005	1.12868	1.07196	1.41365	1.28256	1.39379	1.38211	1.1868	1.28582	1.27699	1.11764	1.1607	1.25846	1.18684	1.11462	1.25267	1.20876	0.73006	0.618104	0.803758	0.671901	0.858799	0.531019	0.70588	0.619959	0.971944	0.700749	0.798445	0.996546	0.900978	0.804051
9021.82	1.19847	1.31504	1.1747	1.25651	1.17122	1.08922	1.30604	1.28098	1.21178	1.30079	1.07626	1.22307	1.09109	1.33644	1.31345	1.21904	0.993793	1.35855	1.41048	1.12904	1.07216	1.41439	1.28302	1.39443	1.38252	1.18707	1.28638	1.27723	1.1178	1.16106	1.25886	1.18744	1.11495	1.25294	1.20905	0.730108	0.618149	0.803857	0.672111	0.858961	0.531001	0.705896	0.620001	0.972264	0.700839	0.798631	0.996851	0.901134	0.804263
9017.97	1.19882	1.31549	1.17485	1.2569	1.1714	1.08957	1.30642	1.28132	1.21241	1.30117	1.07627	1.2232	1.09126	1.33664	1.31334	1.21945	0.993853	1.35907	1.41074	1.12955	1.07206	1.41507	1.28342	1.39495	1.3827	1.1873	1.28706	1.27774	1.11809	1.16136	1.25951	1.18787	1.11518	1.25335	1.20926	0.730051	0.618009	0.80382	0.672179	0.859085	0.531073	0.705775	0.619953	0.972394	0.700684	0.798667	0.996879	0.901103	0.804346
9014.11	1.19918	1.31627	1.17507	1.25745	1.17154	1.08977	1.30674	1.28139	1.21257	1.30157	1.07633	1.22345	1.09136	1.33692	1.31335	1.2198	0.994014	1.35932	1.41117	1.12985	1.07196	1.41551	1.28344	1.39515	1.38295	1.18738	1.28744	1.27825	1.11825	1.16152	1.26014	1.18797	1.11526	1.25362	1.20953	0.73	0.617956	0.803805	0.672166	0.859177	0.531112	0.705701	0.61996	0.972321	0.700586	0.798689	0.996748	0.900952	0.804409
9010.25	1.19933	1.31693	1.17544	1.25785	1.1719	1.08987	1.30705	1.28158	1.21276	1.30211	1.0766	1.22379	1.09143	1.33718	1.31362	1.2201	0.994215	1.35961	1.41158	1.12976	1.07214	1.41585	1.28337	1.39523	1.38338	1.18752	1.28775	1.27862	1.11835	1.16168	1.26032	1.18801	1.11545	1.25374	1.20998	0.73009	0.618033	0.80392	0.672163	0.85923	0.531115	0.705809	0.620011	0.97229	0.700716	0.798721	0.996719	0.900911	0.804588
9006.4	1.19945	1.31739	1.17589	1.25803	1.17249	1.08976	1.30756	1.28199	1.2131	1.30292	1.07692	1.22402	1.09173	1.3375	1.31412	1.22046	0.994401	1.36035	1.41181	1.12955	1.07248	1.41642	1.28363	1.39532	1.38389	1.18796	1.28829	1.27891	1.11866	1.16212	1.26017	1.18823	1.11574	1.25405	1.21052	0.730297	0.61819	0.804099	0.672251	0.859309	0.531138	0.706049	0.620128	0.972479	0.700994	0.798832	0.996898	0.901102	0.804813
9002.54	1.19985	1.31767	1.17639	1.25827	1.17301	1.08955	1.30826	1.28219	1.21337	1.30377	1.0771	1.2242	1.09226	1.33802	1.31476	1.22078	0.994548	1.36127	1.41215	1.12966	1.07278	1.41716	1.28414	1.3956	1.38453	1.18861	1.28873	1.27924	1.11905	1.16271	1.26014	1.18857	1.11604	1.25459	1.21105	0.730489	0.618482	0.804291	0.67247	0.859473	0.531192	0.706286	0.620375	0.972811	0.701304	0.799092	0.997207	0.901436	0.805015
8998.68	1.20043	1.31781	1.17685	1.25869	1.17318	1.0896	1.3089	1.28226	1.21358	1.30428	1.07725	1.22431	1.09265	1.3384	1.31535	1.22104	0.994623	1.3617	1.41268	1.13013	1.07291	1.41778	1.28452	1.39623	1.3853	1.1893	1.28892	1.2797	1.11929	1.16315	1.2604	1.18894	1.11629	1.25501	1.21157	0.730581	0.618777	0.804501	0.672715	0.8597	0.53129	0.706495	0.620616	0.973159	0.701536	0.799398	0.997502	0.901757	0.805193
8994.82	1.20084	1.31819	1.17711	1.25906	1.17317	1.08997	1.30941	1.28254	1.21391	1.30435	1.07743	1.22451	1.09269	1.33857	1.3158	1.22128	0.994776	1.36177	1.41325	1.13059	1.07298	1.41814	1.28462	1.39687	1.38588	1.18993	1.28913	1.2803	1.11945	1.16336	1.26096	1.18944	1.11637	1.25544	1.21198	0.730552	0.618849	0.804646	0.67284	0.859825	0.531416	0.706584	0.620677	0.973392	0.701588	0.799549	0.997671	0.901904	0.805317
8990.97	1.20108	1.31889	1.17738	1.25918	1.17331	1.09036	1.30996	1.283	1.21437	1.30434	1.07759	1.22488	1.09252	1.3389	1.31619	1.22153	0.99498	1.36224	1.41355	1.13103	1.07323	1.41828	1.28471	1.3974	1.38621	1.19024	1.2895	1.28081	1.1197	1.16339	1.26146	1.19008	1.11643	1.25614	1.21221	0.730471	0.618739	0.804691	0.672852	0.859815	0.531496	0.706471	0.620579	0.973456	0.701523	0.799507	0.997722	0.901855	0.805398
8987.11	1.20136	1.31955	1.17789	1.2594	1.17374	1.09064	1.31057	1.28363	1.21479	1.30457	1.07786	1.22531	1.09258	1.33958	1.31659	1.22186	0.995169	1.36292	1.41363	1.13157	1.07361	1.41863	1.28519	1.39815	1.38664	1.1902	1.29001	1.28087	1.11987	1.16355	1.26166	1.19062	1.11672	1.25668	1.21247	0.730481	0.618679	0.804743	0.672899	0.85989	0.531475	0.706341	0.620494	0.973471	0.701518	0.799453	0.997736	0.901782	0.805458
8983.25	1.20159	1.32004	1.17832	1.25981	1.17425	1.09072	1.31099	1.28421	1.21494	1.30494	1.07824	1.22577	1.09299	1.34043	1.31693	1.22225	0.995391	1.36304	1.41398	1.13205	1.07394	1.41952	1.28592	1.39891	1.3872	1.19017	1.29067	1.28051	1.11993	1.16399	1.26191	1.19085	1.11706	1.2568	1.21281	0.730648	0.61874	0.804819	0.673041	0.860052	0.531454	0.706358	0.620555	0.973525	0.701598	0.799536	0.99778	0.901815	0.805531
8979.4	1.20174	1.32057	1.17839	1.26017	1.17456	1.09064	1.31122	1.28444	1.21509	1.30536	1.07848	1.22611	1.09343	1.34116	1.31717	1.22255	0.995521	1.36293	1.4146	1.13237	1.07418	1.42027	1.28646	1.39924	1.38764	1.19048	1.29119	1.28032	1.1201	1.1643	1.26253	1.19076	1.11723	1.25699	1.21308	0.730857	0.618837	0.804899	0.673218	0.860144	0.531567	0.706484	0.620714	0.973677	0.701682	0.799711	0.997907	0.901984	0.805646
8975.54	1.20213	1.32117	1.1785	1.26055	1.17471	1.09068	1.31138	1.28442	1.21546	1.30613	1.07853	1.22631	1.09369	1.34163	1.31733	1.2228	0.995631	1.36339	1.41504	1.13257	1.07441	1.42051	1.2866	1.39929	1.38817	1.19109	1.29137	1.28071	1.12045	1.16432	1.2632	1.19064	1.11743	1.25736	1.21342	0.731002	0.618942	0.8051	0.673397	0.860229	0.531783	0.706658	0.620835	0.973999	0.701781	0.799888	0.998084	0.902227	0.805789
8971.68	1.20274	1.32185	1.17896	1.26095	1.17487	1.09092	1.31154	1.28447	1.21584	1.30707	1.07868	1.22659	1.09386	1.34201	1.31761	1.22328	0.995827	1.36423	1.41545	1.13283	1.07465	1.42103	1.28658	1.39959	1.389	1.19166	1.29155	1.28129	1.12079	1.16436	1.26366	1.191	1.11787	1.25779	1.21388	0.731059	0.618977	0.805398	0.673485	0.860317	0.532	0.706801	0.620844	0.974309	0.701884	0.799989	0.998169	0.902357	0.805894
8967.83	1.20323	1.32253	1.17953	1.26123	1.17522	1.09123	1.31192	1.28487	1.21615	1.3077	1.079	1.22711	1.09397	1.34254	1.31818	1.22378	0.996015	1.36494	1.41608	1.13324	1.07491	1.422	1.28664	1.40041	1.38959	1.19187	1.29182	1.28161	1.12113	1.16461	1.26408	1.19171	1.11831	1.25833	1.21431	0.731039	0.618889	0.805577	0.673403	0.860337	0.532142	0.70685	0.620758	0.974424	0.701872	0.799967	0.998153	0.902335	0.805927
8963.97	1.20347	1.32296	1.17994	1.26152	1.17576	1.09143	1.3125	1.28552	1.2166	1.30811	1.07923	1.2278	1.09401	1.34304	1.31866	1.22403	0.996272	1.36566	1.41686	1.13358	1.07518	1.42266	1.28671	1.40119	1.3899	1.19195	1.29207	1.28198	1.12157	1.16504	1.26444	1.1924	1.11851	1.25888	1.21482	0.731035	0.618807	0.805602	0.673328	0.860378	0.532113	0.706841	0.620687	0.974496	0.70181	0.799947	0.998262	0.90232	0.805962
8960.11	1.20347	1.32333	1.18028	1.26207	1.17623	1.09153	1.31296	1.28614	1.21711	1.30851	1.07952	1.22821	1.09403	1.34327	1.31884	1.22443	0.996538	1.36641	1.41773	1.13372	1.07543	1.42279	1.28688	1.40139	1.39061	1.19226	1.29252	1.28269	1.12195	1.16556	1.26475	1.19296	1.11871	1.25936	1.21533	0.731114	0.618881	0.805637	0.673419	0.860535	0.531979	0.70685	0.620735	0.974643	0.701927	0.800076	0.998542	0.902412	0.806067
8956.25	1.20358	1.32372	1.18075	1.26273	1.17665	1.09177	1.31323	1.28651	1.21751	1.30889	1.07997	1.22823	1.09416	1.34331	1.31915	1.22506	0.996607	1.3668	1.4184	1.1337	1.07571	1.42279	1.28729	1.40145	1.39155	1.19265	1.29312	1.28331	1.12214	1.16594	1.26505	1.19328	1.11902	1.25969	1.21557	0.73129	0.619136	0.805786	0.673633	0.860779	0.531991	0.706976	0.620923	0.974755	0.702227	0.800331	0.998748	0.902634	0.806241
8952.4	1.20401	1.32404	1.18136	1.26319	1.17729	1.09213	1.31346	1.28672	1.21795	1.30938	1.08031	1.22826	1.09447	1.34343	1.31986	1.22552	0.996619	1.36689	1.41883	1.13377	1.07608	1.42307	1.2879	1.40192	1.39217	1.19282	1.29353	1.28346	1.12228	1.16605	1.26532	1.19337	1.11936	1.25984	1.21572	0.731509	0.619435	0.805982	0.673887	0.861021	0.532223	0.707182	0.621163	0.974865	0.702524	0.800605	0.998838	0.902936	0.806491
8948.54	1.20458	1.32442	1.18199	1.26352	1.17788	1.09237	1.31383	1.28696	1.21854	1.31001	1.08044	1.22848	1.09487	1.34376	1.32054	1.22589	0.99676	1.36704	1.41924	1.13409	1.07642	1.4237	1.28848	1.40268	1.39256	1.19305	1.29398	1.28364	1.12246	1.1661	1.26573	1.19352	1.1197	1.26015	1.21609	0.731666	0.619627	0.806158	0.674116	0.861228	0.532474	0.707285	0.621341	0.975148	0.702703	0.800821	0.999	0.903182	0.806778
8944.68	1.20513	1.32495	1.18249	1.26384	1.17806	1.09254	1.31431	1.28737	1.21899	1.31058	1.08044	1.22885	1.09519	1.34423	1.32065	1.22641	0.996964	1.36739	1.41965	1.13449	1.07671	1.42434	1.28885	1.4034	1.39279	1.19362	1.29467	1.2843	1.12267	1.16649	1.26636	1.19406	1.11998	1.26089	1.21655	0.731764	0.619756	0.806354	0.674325	0.861418	0.532509	0.707342	0.621471	0.97553	0.702766	0.800983	0.999247	0.903305	0.807002
8940.83	1.2056	1.32557	1.1829	1.26407	1.17803	1.09266	1.31478	1.28804	1.21919	1.31121	1.08046	1.22905	1.09547	1.34465	1.32044	1.2269	0.997194	1.36791	1.42005	1.13485	1.077	1.42485	1.28905	1.40396	1.39303	1.19423	1.29514	1.28492	1.12287	1.16705	1.26692	1.19467	1.1201	1.26168	1.21688	0.731831	0.619915	0.806583	0.674566	0.861598	0.532358	0.707488	0.621619	0.975842	0.702859	0.801151	0.999457	0.903372	0.807174
8936.97	1.20596	1.32616	1.18338	1.26446	1.1781	1.0928	1.31526	1.28868	1.21958	1.31187	1.08076	1.2291	1.09589	1.34508	1.32052	1.22724	0.997436	1.36854	1.4205	1.13518	1.07722	1.42543	1.2893	1.40445	1.39384	1.19474	1.29534	1.2851	1.12287	1.16731	1.26725	1.19491	1.1202	1.26218	1.21721	0.731887	0.620072	0.806814	0.674793	0.861795	0.532287	0.707636	0.621754	0.976042	0.703081	0.801324	0.999609	0.903532	0.807365
8933.11	1.20619	1.32677	1.18388	1.26499	1.1783	1.09302	1.31582	1.28907	1.2203	1.31232	1.08129	1.22955	1.0963	1.34554	1.32109	1.22754	0.997544	1.36923	1.421	1.13536	1.07729	1.42621	1.28968	1.40491	1.39486	1.19519	1.29574	1.28528	1.12282	1.16738	1.26752	1.19504	1.12042	1.2625	1.21777	0.732021	0.620155	0.807003	0.674921	0.862017	0.532412	0.707722	0.621834	0.976147	0.703305	0.801425	0.999726	0.903833	0.807579
8929.25	1.20651	1.32756	1.18413	1.26524	1.1786	1.09327	1.31652	1.28926	1.22097	1.3126	1.08166	1.23022	1.09651	1.34589	1.32174	1.22782	0.99759	1.36979	1.42169	1.13551	1.07738	1.42704	1.28989	1.40543	1.39536	1.19545	1.29632	1.28572	1.12313	1.16762	1.26801	1.1954	1.12064	1.26296	1.21845	0.732201	0.620209	0.807205	0.674997	0.862203	0.532606	0.707854	0.621919	0.976243	0.703444	0.801462	0.999798	0.904083	0.807831
8925.4	1.20712	1.3283	1.18431	1.26535	1.1792	1.09349	1.31734	1.2894	1.22147	1.3129	1.0819	1.23063	1.09654	1.34645	1.32221	1.22812	0.997783	1.3702	1.42252	1.13584	1.0777	1.42786	1.29	1.40604	1.39592	1.19563	1.29666	1.28624	1.1236	1.16812	1.26869	1.19589	1.12087	1.26363	1.21918	0.732274	0.6203	0.807481	0.675102	0.862309	0.532736	0.708088	0.622004	0.97637	0.703536	0.801492	0.999857	0.904154	0.808048
8921.54	1.20777	1.32877	1.18472	1.26557	1.1799	1.09365	1.31815	1.28978	1.22201	1.31356	1.08221	1.23092	1.09665	1.34715	1.32265	1.22852	0.99807	1.37061	1.42309	1.13627	1.07817	1.42888	1.29046	1.40668	1.39721	1.19606	1.29708	1.28665	1.12386	1.16869	1.26929	1.19643	1.12128	1.2643	1.22003	0.73222	0.620385	0.80767	0.675247	0.862336	0.532828	0.708263	0.621994	0.976509	0.703585	0.801512	0.99995	0.904153	0.808089
8917.68	1.20826	1.32924	1.18515	1.26587	1.18041	1.09383	1.3188	1.29049	1.22247	1.31444	1.08239	1.23122	1.09699	1.3475	1.32309	1.22921	0.998277	1.37115	1.42354	1.13665	1.07858	1.42987	1.29129	1.40745	1.39874	1.19673	1.29788	1.28689	1.12411	1.16912	1.26978	1.19697	1.12191	1.26479	1.22056	0.73219	0.62043	0.807749	0.675431	0.862343	0.532945	0.7083	0.62195	0.976709	0.70366	0.801598	1.00007	0.904196	0.808062
8913.83	1.20868	1.32987	1.18559	1.26648	1.18092	1.09416	1.31924	1.29122	1.22264	1.31527	1.08254	1.23155	1.09735	1.34769	1.32357	1.23003	0.99838	1.37185	1.42423	1.13699	1.07889	1.43059	1.29217	1.40808	1.39995	1.19735	1.29846	1.28708	1.12451	1.16931	1.2704	1.19728	1.12252	1.26509	1.22064	0.732288	0.620473	0.807902	0.675608	0.862426	0.53304	0.708363	0.621984	0.976958	0.703777	0.801809	1.00018	0.904316	0.808184
8909.97	1.20905	1.33058	1.18627	1.26731	1.18162	1.09456	1.31966	1.29184	1.22271	1.31619	1.083	1.23195	1.09769	1.34805	1.32411	1.23057	0.998582	1.37252	1.42513	1.13742	1.07901	1.43128	1.29297	1.40833	1.40086	1.19784	1.2989	1.28754	1.12493	1.16948	1.2711	1.19742	1.12292	1.26551	1.22086	0.732406	0.620536	0.808077	0.675711	0.862576	0.533086	0.708487	0.622079	0.977154	0.703871	0.80202	1.00029	0.90449	0.808463
8906.11	1.20951	1.33136	1.18701	1.26783	1.18233	1.0949	1.32013	1.29245	1.22315	1.31706	1.08357	1.23235	1.09811	1.34872	1.32456	1.23094	0.998999	1.37323	1.42617	1.13801	1.07916	1.432	1.29372	1.40866	1.40139	1.19846	1.29978	1.28848	1.12517	1.16998	1.27177	1.198	1.12313	1.26635	1.22174	0.732452	0.620647	0.808169	0.675782	0.862759	0.533136	0.708571	0.622206	0.97729	0.704019	0.802162	1.00048	0.904688	0.808808
8902.25	1.21011	1.33214	1.18762	1.26797	1.1829	1.09524	1.32056	1.29295	1.22395	1.31768	1.0839	1.23287	1.09841	1.34967	1.32501	1.23151	0.999475	1.37419	1.42719	1.13844	1.07966	1.43263	1.2942	1.40954	1.40163	1.1991	1.30068	1.28959	1.12537	1.17054	1.27249	1.19902	1.12328	1.26737	1.22296	0.732558	0.620859	0.808318	0.675924	0.863004	0.533181	0.70867	0.622423	0.977493	0.704268	0.802325	1.00083	0.9049	0.809136
8898.4	1.21063	1.33296	1.18829	1.26819	1.18331	1.09562	1.32109	1.2935	1.22465	1.31818	1.08414	1.23361	1.09849	1.35058	1.32574	1.23237	0.999815	1.37507	1.42793	1.13858	1.0803	1.43348	1.29432	1.41081	1.40228	1.19952	1.30112	1.29035	1.1258	1.17085	1.27319	1.19974	1.12348	1.26809	1.22393	0.732717	0.621098	0.808577	0.67611	0.863259	0.533205	0.708805	0.622688	0.977844	0.704514	0.802517	1.00117	0.905123	0.809353
8894.54	1.21101	1.33403	1.18912	1.26869	1.18364	1.09599	1.3219	1.29431	1.2252	1.31888	1.08462	1.23437	1.09854	1.35147	1.32661	1.23307	0.999909	1.37581	1.42866	1.13869	1.08089	1.43479	1.2944	1.41212	1.40346	1.19988	1.30132	1.29066	1.12626	1.17107	1.27381	1.20002	1.12369	1.26834	1.22462	0.732786	0.621195	0.808773	0.676253	0.863435	0.533273	0.708839	0.622801	0.978227	0.704689	0.802676	1.00134	0.905358	0.809501
8890.68	1.21145	1.33511	1.18987	1.26945	1.18419	1.09633	1.32303	1.29507	1.22591	1.31988	1.08522	1.23516	1.09871	1.35241	1.32744	1.23341	0.999929	1.37665	1.42967	1.13896	1.08149	1.43629	1.29476	1.41316	1.40478	1.20043	1.3018	1.29089	1.12659	1.17142	1.27442	1.20039	1.12398	1.26859	1.22523	0.732849	0.621167	0.808876	0.676364	0.863558	0.533344	0.70885	0.622795	0.978467	0.704809	0.802843	1.00146	0.90552	0.809653
8886.83	1.21218	1.33578	1.19031	1.27033	1.18503	1.09659	1.32428	1.2956	1.22666	1.32088	1.08569	1.23592	1.0992	1.35316	1.32821	1.23386	1.00013	1.37746	1.43054	1.13928	1.08201	1.43771	1.29534	1.41379	1.40607	1.20132	1.30271	1.29141	1.12717	1.17211	1.27487	1.20098	1.1245	1.2693	1.22583	0.732984	0.621166	0.808965	0.676464	0.863676	0.533358	0.708977	0.622872	0.978571	0.704841	0.802994	1.00157	0.905566	0.809727
8882.97	1.21319	1.3365	1.19056	1.27083	1.18582	1.09675	1.32518	1.29611	1.22742	1.32181	1.08607	1.23642	1.09995	1.35384	1.32877	1.23466	1.00047	1.37823	1.43115	1.13972	1.0824	1.43896	1.29597	1.41438	1.40722	1.20229	1.30375	1.29218	1.12796	1.1729	1.27523	1.2016	1.12517	1.27025	1.22655	0.733147	0.621251	0.809097	0.676601	0.863818	0.53341	0.70915	0.623025	0.97873	0.704805	0.803081	1.00171	0.905678	0.809759
8879.11	1.21419	1.33771	1.19124	1.27084	1.18656	1.09703	1.32562	1.29669	1.22847	1.32297	1.08643	1.23686	1.1006	1.35466	1.3292	1.23562	1.00082	1.37908	1.43232	1.14036	1.08276	1.44005	1.29675	1.41519	1.40844	1.20315	1.30465	1.29289	1.12848	1.17348	1.27589	1.20223	1.12591	1.27111	1.22747	0.733339	0.621363	0.80933	0.676852	0.864051	0.533549	0.709323	0.623151	0.979059	0.704814	0.803213	1.00195	0.905913	0.809905
8875.25	1.21495	1.33909	1.19239	1.27111	1.18743	1.09746	1.32606	1.29721	1.22963	1.32434	1.08679	1.23736	1.10109	1.35543	1.32971	1.23656	1.00113	1.38016	1.43411	1.14097	1.08316	1.44108	1.29766	1.41609	1.40995	1.20395	1.30549	1.29364	1.12884	1.174	1.2768	1.20297	1.12659	1.27182	1.2287	0.733475	0.621424	0.809584	0.677115	0.864342	0.53372	0.709485	0.623208	0.979435	0.704879	0.803407	1.0022	0.906113	0.810173
8871.4	1.21558	1.34036	1.19343	1.27185	1.18822	1.09787	1.32695	1.29794	1.23054	1.32556	1.08716	1.23783	1.10164	1.35626	1.33041	1.23743	1.00146	1.38152	1.43555	1.1415	1.08359	1.44227	1.29843	1.41708	1.41152	1.20453	1.30637	1.29458	1.12923	1.17461	1.27783	1.20376	1.12718	1.2725	1.23021	0.733516	0.621433	0.809752	0.677296	0.864571	0.533892	0.7096	0.623237	0.979664	0.704994	0.803596	1.00242	0.906288	0.8105
8867.54	1.21628	1.34153	1.1942	1.27262	1.18875	1.09821	1.32827	1.29909	1.23122	1.32642	1.08758	1.2384	1.10212	1.35741	1.33143	1.23823	1.00192	1.38272	1.43636	1.14207	1.08407	1.44359	1.29893	1.41819	1.41303	1.20507	1.30719	1.29541	1.12958	1.17532	1.27897	1.20463	1.12766	1.27337	1.23144	0.733595	0.62153	0.809928	0.677492	0.864768	0.534031	0.709726	0.623354	0.979752	0.705213	0.803808	1.00272	0.906544	0.810849
8863.68	1.21713	1.34264	1.19495	1.2734	1.18939	1.09857	1.32963	1.30021	1.23202	1.32721	1.0882	1.23923	1.10249	1.35863	1.33275	1.23894	1.0024	1.38367	1.43708	1.14268	1.08475	1.44498	1.2995	1.41931	1.4146	1.20601	1.30795	1.29601	1.13002	1.1762	1.2801	1.2057	1.12803	1.27443	1.23237	0.733824	0.621832	0.810273	0.677792	0.865048	0.53414	0.70996	0.62361	0.979986	0.705515	0.804105	1.00308	0.906857	0.811211
8859.83	1.21809	1.3438	1.1959	1.27433	1.19039	1.09905	1.33079	1.30104	1.23323	1.32842	1.08895	1.24033	1.10288	1.35978	1.33403	1.23974	1.00279	1.38482	1.43811	1.14328	1.0856	1.44648	1.30039	1.42042	1.41618	1.20713	1.30878	1.29667	1.13066	1.17708	1.28105	1.20664	1.12856	1.27553	1.23346	0.734153	0.622211	0.810765	0.678127	0.865417	0.534331	0.710282	0.623908	0.980454	0.705835	0.804433	1.00339	0.907202	0.811586
8855.97	1.21921	1.34522	1.19714	1.27531	1.19155	1.0996	1.33181	1.30191	1.23448	1.33004	1.0897	1.24154	1.10331	1.36083	1.33486	1.2409	1.00307	1.38614	1.43937	1.14392	1.08634	1.44796	1.30139	1.42175	1.41766	1.20782	1.30984	1.29763	1.13131	1.17769	1.28187	1.20734	1.12941	1.27691	1.23475	0.734442	0.622452	0.811244	0.678391	0.86584	0.534617	0.710571	0.624128	0.980865	0.706109	0.804674	1.00368	0.907559	0.811965
8852.11	1.22045	1.34703	1.19842	1.27632	1.19277	1.10011	1.33301	1.30298	1.23542	1.33183	1.09045	1.24264	1.10383	1.3617	1.33553	1.24221	1.00334	1.38729	1.44097	1.14452	1.08689	1.44933	1.30233	1.42339	1.41921	1.20835	1.31112	1.29879	1.13193	1.17816	1.28277	1.20826	1.13035	1.27847	1.23608	0.734618	0.622497	0.811564	0.678584	0.866245	0.53485	0.71074	0.624244	0.981149	0.706251	0.804904	1.00401	0.907846	0.812306
8848.25	1.22164	1.34914	1.19956	1.27717	1.19412	1.10069	1.33448	1.30408	1.23631	1.33368	1.09116	1.2436	1.10457	1.36283	1.33659	1.24329	1.00384	1.38838	1.44303	1.14505	1.08755	1.4509	1.30328	1.42509	1.42111	1.20937	1.31245	1.29981	1.13269	1.17876	1.28394	1.20941	1.1312	1.27967	1.23756	0.734759	0.622512	0.81176	0.678817	0.866559	0.534991	0.710839	0.624368	0.981537	0.706339	0.805205	1.00437	0.908108	0.812639
8844.4	1.2228	1.35124	1.20074	1.27793	1.19541	1.10143	1.33599	1.30516	1.23752	1.33538	1.09189	1.24449	1.1055	1.36442	1.33783	1.24422	1.00461	1.38964	1.44486	1.14569	1.08839	1.45288	1.30423	1.42668	1.42328	1.21077	1.3137	1.3007	1.13362	1.17955	1.28557	1.21046	1.13202	1.28066	1.2392	0.734998	0.622715	0.812052	0.679165	0.866874	0.535066	0.711058	0.624617	0.98204	0.706569	0.805506	1.00476	0.908449	0.813063
8840.54	1.22404	1.35309	1.20211	1.27901	1.19647	1.1023	1.33761	1.30633	1.23893	1.33709	1.09278	1.24523	1.1064	1.36579	1.33907	1.24537	1.00532	1.39126	1.44629	1.14652	1.08923	1.45489	1.30515	1.42832	1.42558	1.2122	1.31482	1.30171	1.13453	1.18049	1.28741	1.21155	1.13294	1.28203	1.24092	0.735301	0.623007	0.81241	0.679504	0.867264	0.535082	0.711359	0.62486	0.982444	0.706841	0.805781	1.00513	0.908835	0.813472
8836.68	1.22524	1.35482	1.20369	1.28027	1.19754	1.10312	1.33944	1.30769	1.2403	1.33909	1.09375	1.24598	1.10715	1.36691	1.34049	1.24693	1.00583	1.39329	1.44796	1.14733	1.09007	1.45687	1.30619	1.43008	1.42811	1.21351	1.31601	1.30297	1.1353	1.18154	1.28886	1.21295	1.13398	1.28363	1.24281	0.735532	0.623152	0.812707	0.679729	0.867644	0.53515	0.711535	0.625007	0.982797	0.70698	0.806049	1.00543	0.909186	0.813794
8832.83	1.2264	1.35664	1.20535	1.28133	1.19879	1.10376	1.3412	1.30917	1.24169	1.34113	1.09459	1.24707	1.10771	1.36831	1.34183	1.24858	1.00637	1.39529	1.44987	1.14805	1.09102	1.4591	1.30755	1.43181	1.43076	1.21462	1.31751	1.30446	1.13596	1.1826	1.29003	1.21445	1.13496	1.28504	1.24471	0.73573	0.623208	0.813084	0.679973	0.867983	0.535268	0.711642	0.62521	0.983269	0.707131	0.806322	1.00576	0.909507	0.814174
8828.97	1.22783	1.35846	1.2069	1.28237	1.20019	1.10439	1.34267	1.31056	1.24312	1.34303	1.09533	1.2483	1.10825	1.36996	1.34294	1.25006	1.00697	1.39686	1.45172	1.14881	1.09206	1.46129	1.3091	1.4335	1.43318	1.21577	1.31902	1.30601	1.13661	1.18364	1.2915	1.2158	1.13588	1.28645	1.24651	0.736016	0.62336	0.813588	0.680396	0.868361	0.535314	0.711813	0.625504	0.983805	0.707438	0.806643	1.00618	0.909853	0.814674
8825.11	1.22953	1.36048	1.20836	1.28364	1.20183	1.10533	1.34403	1.31183	1.24461	1.34515	1.09623	1.24948	1.10903	1.37162	1.34409	1.25147	1.00762	1.3982	1.45388	1.14961	1.09308	1.46326	1.31042	1.43533	1.43555	1.21714	1.32037	1.30753	1.13747	1.18487	1.29334	1.21723	1.13689	1.28814	1.24852	0.736335	0.623612	0.81403	0.680914	0.868789	0.535399	0.712059	0.625784	0.984368	0.707789	0.807009	1.00668	0.910251	0.815199
8821.25	1.23102	1.36275	1.20994	1.28487	1.2037	1.10646	1.3456	1.31314	1.24631	1.34766	1.09733	1.25066	1.1099	1.37346	1.34529	1.25293	1.00835	1.39984	1.45657	1.15044	1.09402	1.46552	1.31164	1.43733	1.43833	1.21863	1.32197	1.30911	1.13848	1.18619	1.29509	1.21879	1.13803	1.28989	1.25061	0.736628	0.623885	0.814409	0.681342	0.869236	0.535634	0.712345	0.626017	0.984986	0.708097	0.807384	1.00722	0.910691	0.815651
8817.4	1.23228	1.36502	1.2116	1.28596	1.20561	1.10718	1.34757	1.31454	1.24824	1.35003	1.09835	1.25188	1.11058	1.37551	1.34665	1.25455	1.00903	1.40176	1.45905	1.15121	1.09501	1.46804	1.31298	1.43918	1.44108	1.22032	1.32384	1.31064	1.13943	1.18729	1.29669	1.22027	1.13908	1.29132	1.25246	0.736948	0.624155	0.814874	0.681684	0.869718	0.535958	0.712633	0.626258	0.985563	0.708408	0.807783	1.00776	0.911102	0.816051
8813.54	1.23382	1.36747	1.21335	1.28714	1.20739	1.10747	1.34991	1.31581	1.25025	1.35198	1.09931	1.25324	1.11135	1.37735	1.34834	1.25616	1.00964	1.40365	1.46096	1.1519	1.09621	1.47036	1.31411	1.44074	1.44342	1.2219	1.32566	1.31206	1.14033	1.18832	1.29851	1.2217	1.14001	1.29251	1.25435	0.73727	0.624349	0.81541	0.682024	0.870201	0.536352	0.712911	0.626548	0.986048	0.708751	0.808125	1.00828	0.911462	0.816482
8809.68	1.23562	1.37018	1.21526	1.28835	1.20916	1.10792	1.35235	1.31705	1.25212	1.35388	1.10036	1.25481	1.11247	1.37895	1.35014	1.25766	1.01018	1.40569	1.46283	1.15277	1.0975	1.47259	1.31526	1.44249	1.4461	1.22309	1.32744	1.31348	1.14121	1.18946	1.30032	1.22301	1.14118	1.29394	1.25657	0.737579	0.624473	0.81595	0.682391	0.870679	0.536729	0.713205	0.626868	0.986561	0.709094	0.808374	1.00883	0.911882	0.817025
8805.83	1.23741	1.37288	1.21727	1.2895	1.21093	1.10869	1.35449	1.31866	1.2538	1.35601	1.10146	1.25634	1.11355	1.38073	1.35203	1.25933	1.01075	1.40799	1.46515	1.15386	1.09862	1.47527	1.31683	1.44483	1.44954	1.2244	1.32913	1.31475	1.14222	1.1907	1.30188	1.22429	1.14259	1.29574	1.2591	0.737905	0.624659	0.816417	0.682766	0.871209	0.536977	0.71355	0.62717	0.987119	0.709362	0.808706	1.00938	0.912375	0.817678
8801.97	1.2393	1.3755	1.21925	1.29072	1.21256	1.1097	1.35635	1.32066	1.25555	1.35859	1.10268	1.25774	1.11443	1.38267	1.35416	1.26115	1.01149	1.41041	1.46809	1.15501	1.0997	1.47832	1.31853	1.44746	1.45331	1.22618	1.33065	1.31583	1.14349	1.19195	1.30346	1.22582	1.14392	1.29774	1.26182	0.73826	0.624934	0.816815	0.683159	0.871753	0.537186	0.713944	0.627437	0.987655	0.709614	0.809185	1.00989	0.912869	0.818315
8798.11	1.24132	1.37805	1.22097	1.29198	1.21418	1.1108	1.35837	1.32254	1.25743	1.3615	1.10388	1.25921	1.11538	1.38441	1.35629	1.26301	1.01237	1.4129	1.47123	1.15603	1.10097	1.48115	1.3201	1.44988	1.45711	1.22805	1.33218	1.31701	1.14479	1.19308	1.3054	1.22763	1.14512	1.29975	1.26448	0.738737	0.625302	0.817355	0.683655	0.872327	0.537464	0.714325	0.627724	0.988297	0.710032	0.809724	1.01045	0.913424	0.818886
8794.25	1.24321	1.38044	1.2226	1.29338	1.21597	1.11177	1.36064	1.32408	1.25915	1.36435	1.10502	1.26077	1.11639	1.38605	1.35819	1.26511	1.01323	1.41536	1.47405	1.15681	1.10231	1.48384	1.32171	1.45208	1.46064	1.22975	1.33386	1.31861	1.1461	1.19425	1.30775	1.22954	1.14617	1.30164	1.26683	0.739336	0.625726	0.818089	0.684235	0.872982	0.537741	0.714589	0.628099	0.989124	0.710568	0.810211	1.01112	0.914101	0.819456
8790.4	1.24494	1.38281	1.22445	1.29513	1.21781	1.11282	1.36301	1.32566	1.26091	1.36722	1.10634	1.26232	1.1174	1.38811	1.35985	1.26731	1.01409	1.41758	1.47654	1.15756	1.10356	1.48676	1.32336	1.45417	1.46389	1.23152	1.33561	1.32053	1.14747	1.19572	1.31031	1.23144	1.14725	1.30373	1.26898	0.739867	0.626063	0.818796	0.684816	0.873673	0.537942	0.714747	0.628492	0.989942	0.711004	0.810598	1.01184	0.914732	0.820049
8786.54	1.24677	1.38553	1.22638	1.29694	1.21972	1.11398	1.36525	1.32745	1.26303	1.37026	1.1077	1.26381	1.11857	1.39046	1.36165	1.26918	1.01499	1.41967	1.47878	1.15849	1.10476	1.48973	1.32482	1.4561	1.46736	1.23338	1.33744	1.32251	1.14862	1.19738	1.31273	1.23313	1.14868	1.30601	1.27132	0.740228	0.626298	0.819382	0.685363	0.874358	0.538083	0.71497	0.62883	0.990642	0.711309	0.811006	1.0125	0.915194	0.820697
8782.68	1.24866	1.38861	1.22841	1.29842	1.22167	1.11494	1.36725	1.32922	1.26514	1.37316	1.10877	1.26528	1.11975	1.39252	1.36383	1.27076	1.01585	1.422	1.48104	1.15952	1.106	1.4926	1.32616	1.45798	1.47128	1.23519	1.33928	1.32454	1.14958	1.19888	1.31478	1.2345	1.15024	1.30807	1.27402	0.740553	0.626562	0.819928	0.685888	0.875007	0.538277	0.715325	0.629208	0.991377	0.711587	0.81151	1.01316	0.915677	0.821413
8778.83	1.25052	1.3916	1.23057	1.29977	1.22348	1.11576	1.36953	1.33091	1.26684	1.37578	1.10964	1.26675	1.12073	1.39438	1.36593	1.2725	1.01653	1.4246	1.48345	1.16048	1.10734	1.49556	1.32768	1.46008	1.47516	1.23692	1.341	1.32646	1.15065	1.20024	1.31645	1.23574	1.15147	1.30994	1.27674	0.740968	0.6269	0.820489	0.686443	0.875632	0.538636	0.715719	0.629643	0.992209	0.711888	0.81206	1.01381	0.916302	0.822151
8774.97	1.25243	1.39435	1.23266	1.30123	1.22534	1.11668	1.37221	1.33268	1.26859	1.3784	1.11059	1.26826	1.12156	1.39653	1.36774	1.27454	1.0171	1.42714	1.48585	1.1614	1.10861	1.49879	1.32931	1.46254	1.4785	1.23871	1.34281	1.32811	1.15188	1.20182	1.31807	1.23716	1.15254	1.31187	1.27923	0.741439	0.62725	0.821084	0.686987	0.876275	0.539091	0.716109	0.630002	0.993016	0.71222	0.812563	1.01444	0.916855	0.822893
8771.11	1.2542	1.39711	1.23471	1.30262	1.22743	1.11761	1.37454	1.33452	1.27091	1.38102	1.11175	1.26986	1.12229	1.3989	1.36948	1.27654	1.01778	1.42936	1.48837	1.1624	1.10975	1.50209	1.33096	1.46505	1.48159	1.24074	1.3449	1.32971	1.15317	1.20364	1.31991	1.23881	1.15385	1.31402	1.28168	0.741905	0.627573	0.821728	0.687457	0.876903	0.539451	0.716488	0.630268	0.993787	0.712563	0.81298	1.01503	0.917265	0.823611
8767.25	1.25581	1.39985	1.23688	1.30397	1.22945	1.11837	1.37632	1.33629	1.27339	1.38329	1.11293	1.27158	1.12311	1.40097	1.37114	1.27837	1.01863	1.43135	1.49125	1.16344	1.11099	1.5051	1.33262	1.4672	1.48485	1.24274	1.34689	1.33165	1.15438	1.20536	1.32188	1.24068	1.15535	1.31627	1.28429	0.74243	0.62792	0.822448	0.688016	0.877522	0.539656	0.716909	0.630594	0.994599	0.712985	0.813455	1.0157	0.917846	0.824312
8763.4	1.25748	1.40244	1.23903	1.3054	1.23123	1.11905	1.37841	1.33799	1.27545	1.38546	1.11412	1.27327	1.12411	1.40264	1.37285	1.28006	1.01956	1.43338	1.49429	1.16447	1.11217	1.50792	1.33395	1.46922	1.48833	1.24441	1.34858	1.3338	1.15558	1.20679	1.32406	1.24264	1.15669	1.31847	1.28694	0.742998	0.628329	0.823183	0.688712	0.878169	0.539871	0.717408	0.631052	0.99536	0.713515	0.814004	1.01643	0.918592	0.825018
8759.54	1.25925	1.40497	1.24098	1.30674	1.23305	1.11975	1.38085	1.33977	1.27729	1.38832	1.11548	1.27469	1.12512	1.40439	1.37473	1.28169	1.02044	1.43568	1.49711	1.16549	1.11302	1.51089	1.33503	1.47142	1.49198	1.24578	1.3501	1.33564	1.1567	1.20786	1.32656	1.24438	1.15794	1.32055	1.28969	0.743436	0.628685	0.823799	0.689306	0.878784	0.540226	0.717799	0.631486	0.995959	0.713944	0.814416	1.01708	0.91913	0.825593
8755.68	1.26104	1.40734	1.2428	1.30796	1.23507	1.12049	1.38315	1.34176	1.2792	1.39154	1.11675	1.2759	1.12608	1.40649	1.37665	1.28347	1.0211	1.43804	1.49954	1.16643	1.11394	1.51382	1.33634	1.4736	1.49547	1.24697	1.35141	1.33713	1.15762	1.20881	1.32906	1.2459	1.15923	1.3223	1.29239	0.743746	0.62888	0.824322	0.689749	0.879326	0.540538	0.717978	0.631776	0.996509	0.714208	0.81468	1.01766	0.919501	0.826007
8751.83	1.26272	1.40969	1.24469	1.30916	1.23709	1.1213	1.38548	1.34367	1.2811	1.39411	1.1178	1.27707	1.12698	1.40865	1.37851	1.28543	1.02167	1.44024	1.50165	1.16727	1.11529	1.51642	1.33775	1.47566	1.49845	1.24849	1.35277	1.33863	1.15859	1.21005	1.33121	1.24754	1.16034	1.32407	1.2947	0.74407	0.629002	0.824869	0.690185	0.879814	0.540591	0.718136	0.632014	0.997151	0.714484	0.814998	1.01823	0.91996	0.82643
8747.97	1.26426	1.41219	1.2467	1.31053	1.23894	1.12213	1.38764	1.34522	1.28302	1.39617	1.11897	1.27836	1.12783	1.41054	1.38027	1.28738	1.0223	1.44255	1.50388	1.16812	1.1168	1.51875	1.33897	1.47782	1.50125	1.25058	1.3546	1.34024	1.15972	1.21153	1.33297	1.24936	1.16134	1.32609	1.29696	0.744454	0.629184	0.825465	0.69063	0.880263	0.540578	0.718396	0.632312	0.997892	0.714803	0.815436	1.0188	0.920488	0.826943
8744.11	1.26588	1.41469	1.24868	1.31215	1.24062	1.12296	1.38959	1.34664	1.28499	1.39848	1.12014	1.27981	1.12868	1.41222	1.38192	1.28916	1.02301	1.44483	1.50645	1.16888	1.1181	1.5212	1.34018	1.48015	1.50431	1.2527	1.35675	1.34185	1.16089	1.213	1.3349	1.2511	1.16259	1.32789	1.29943	0.74487	0.629437	0.826101	0.691056	0.880738	0.540737	0.71869	0.632648	0.998683	0.71511	0.815886	1.0193	0.921027	0.827542
8740.25	1.26769	1.41733	1.25061	1.31375	1.2423	1.12376	1.39201	1.34808	1.28709	1.40125	1.12101	1.28137	1.12953	1.41406	1.38327	1.29068	1.0238	1.44671	1.50926	1.16955	1.11919	1.52396	1.34154	1.48245	1.50771	1.25434	1.35874	1.34344	1.16199	1.21434	1.33732	1.25265	1.16393	1.32945	1.30173	0.745327	0.629747	0.826794	0.691529	0.881353	0.541019	0.719004	0.632955	0.999526	0.715502	0.816353	1.01982	0.921636	0.828258
8736.4	1.26954	1.42006	1.25247	1.31499	1.24398	1.12443	1.39461	1.34952	1.28923	1.40406	1.12181	1.28296	1.13038	1.41615	1.38432	1.29212	1.02452	1.44858	1.5122	1.17037	1.12014	1.52656	1.34302	1.48472	1.5111	1.25534	1.36035	1.34497	1.16299	1.2156	1.33967	1.25398	1.16502	1.33125	1.30384	0.74588	0.630167	0.827586	0.692155	0.882155	0.541361	0.719418	0.633296	1.00041	0.716089	0.816943	1.02059	0.922333	0.829083
8732.54	1.27125	1.42248	1.25406	1.31612	1.24564	1.12503	1.39663	1.35112	1.29106	1.4064	1.12287	1.28435	1.13124	1.418	1.38583	1.29385	1.02504	1.4507	1.51492	1.17157	1.12095	1.52889	1.34461	1.48695	1.51421	1.25622	1.36173	1.34657	1.16397	1.21692	1.34151	1.2552	1.16597	1.33329	1.30603	0.746463	0.630621	0.828441	0.69288	0.883009	0.541718	0.719859	0.633755	1.00121	0.716732	0.817576	1.02145	0.923016	0.829902
8728.68	1.27287	1.42485	1.25551	1.3176	1.24734	1.12574	1.39815	1.35295	1.29253	1.40835	1.12411	1.28542	1.13202	1.41942	1.38803	1.29576	1.02556	1.45276	1.51722	1.17284	1.12172	1.5315	1.34616	1.48893	1.51746	1.25773	1.36312	1.34837	1.16514	1.21849	1.34308	1.25639	1.16704	1.33517	1.30842	0.746944	0.630918	0.829165	0.693493	0.883705	0.542047	0.720212	0.634219	1.00187	0.717148	0.818093	1.02214	0.923581	0.830571
8724.83	1.27463	1.42728	1.25737	1.31919	1.24905	1.12647	1.39979	1.35478	1.29402	1.41039	1.1252	1.28662	1.13278	1.42091	1.39018	1.29751	1.02632	1.4548	1.51949	1.17376	1.12261	1.53411	1.34753	1.49079	1.52082	1.25955	1.36448	1.34993	1.16636	1.22018	1.34479	1.25763	1.1682	1.33672	1.31094	0.747376	0.631101	0.829696	0.693936	0.884278	0.542334	0.720574	0.634589	1.00251	0.71737	0.818528	1.02275	0.924123	0.831095
8720.97	1.27638	1.42936	1.25954	1.32039	1.25064	1.12718	1.4017	1.35624	1.29571	1.41281	1.12608	1.28823	1.13343	1.42264	1.39178	1.29905	1.02717	1.45699	1.52171	1.17434	1.12363	1.53634	1.34881	1.49268	1.52368	1.261	1.36589	1.35112	1.16722	1.22162	1.34665	1.25916	1.1693	1.3383	1.3133	0.747821	0.631319	0.830215	0.694334	0.884829	0.542615	0.720991	0.634897	1.00321	0.717639	0.818988	1.02343	0.924708	0.831583
8717.11	1.27783	1.43125	1.26131	1.32127	1.25194	1.12805	1.4035	1.35732	1.29737	1.4155	1.12705	1.28962	1.13388	1.42448	1.39307	1.30033	1.02788	1.45903	1.52349	1.17473	1.12473	1.53867	1.34995	1.4944	1.52614	1.26208	1.36745	1.35268	1.16781	1.22274	1.34837	1.26075	1.17026	1.34004	1.31524	0.748195	0.631584	0.830792	0.694772	0.885329	0.542972	0.721333	0.635191	1.00389	0.718007	0.819435	1.02405	0.925221	0.832074
8713.25	1.27905	1.43348	1.26258	1.32215	1.25312	1.1288	1.40494	1.35851	1.29883	1.41805	1.12815	1.29049	1.13439	1.42639	1.39454	1.30137	1.02842	1.46073	1.52519	1.17513	1.12584	1.54099	1.3509	1.49609	1.52891	1.26327	1.36855	1.35465	1.16839	1.22371	1.34998	1.26217	1.17111	1.34155	1.31696	0.748532	0.631893	0.831356	0.69526	0.885875	0.543337	0.7216	0.635547	1.00455	0.718431	0.819804	1.02458	0.925652	0.832642
8709.4	1.28019	1.43582	1.26391	1.32324	1.25451	1.12925	1.40659	1.35982	1.30022	1.41995	1.12908	1.29141	1.13515	1.42808	1.39623	1.30263	1.02895	1.4623	1.52726	1.17578	1.12688	1.54295	1.35184	1.49806	1.53207	1.26489	1.36914	1.35604	1.16904	1.22455	1.35161	1.26345	1.17203	1.34276	1.31888	0.748945	0.632237	0.831929	0.695781	0.88652	0.543562	0.721857	0.635955	1.00528	0.71884	0.820121	1.02511	0.926134	0.833271
8705.54	1.28137	1.43762	1.26555	1.32445	1.25591	1.12975	1.40872	1.36105	1.30181	1.42118	1.12985	1.29273	1.136	1.4293	1.39791	1.30422	1.02957	1.4639	1.52924	1.17664	1.12775	1.54517	1.35283	1.50015	1.53486	1.26675	1.37021	1.35673	1.16997	1.2255	1.35304	1.26462	1.17316	1.34413	1.32105	0.749384	0.632544	0.832575	0.696285	0.887151	0.543645	0.722117	0.636316	1.00598	0.719172	0.820473	1.02563	0.926723	0.833834
8701.68	1.28248	1.43904	1.26724	1.32553	1.25712	1.13028	1.41063	1.36252	1.30357	1.42243	1.13063	1.29413	1.13675	1.43032	1.39956	1.30563	1.03017	1.4655	1.53113	1.17766	1.1285	1.54786	1.35376	1.50192	1.53708	1.26841	1.37202	1.35759	1.1711	1.22662	1.35433	1.2658	1.17427	1.34574	1.32319	0.74978	0.632799	0.833263	0.696755	0.887687	0.54367	0.722454	0.636634	1.00654	0.719508	0.820931	1.02615	0.927343	0.834397
8697.83	1.28348	1.4406	1.26868	1.32659	1.25834	1.13065	1.41184	1.36408	1.30501	1.42413	1.13135	1.29526	1.13736	1.43136	1.40113	1.30663	1.03065	1.46701	1.53325	1.17863	1.12924	1.55039	1.35481	1.50301	1.53924	1.26957	1.3739	1.3587	1.17194	1.22744	1.35591	1.2669	1.17497	1.3472	1.32507	0.75017	0.633038	0.833888	0.697194	0.888172	0.543743	0.722865	0.636966	1.00707	0.719861	0.821446	1.02673	0.927889	0.835026
8693.97	1.28457	1.44227	1.26965	1.3277	1.25967	1.13111	1.41272	1.36512	1.30615	1.42607	1.13207	1.29596	1.13794	1.43243	1.40252	1.30764	1.0311	1.46839	1.53517	1.1793	1.12996	1.55243	1.35593	1.50388	1.5415	1.27032	1.37543	1.35968	1.17242	1.22813	1.35777	1.26774	1.17537	1.34843	1.32663	0.750598	0.633273	0.834434	0.697643	0.888726	0.543917	0.723199	0.637285	1.00774	0.720189	0.821933	1.02735	0.928322	0.835604
8690.11	1.2857	1.44401	1.27032	1.3287	1.261	1.1317	1.41372	1.36593	1.3074	1.42786	1.13286	1.2966	1.13854	1.43381	1.40376	1.309	1.03154	1.46989	1.53664	1.17967	1.13066	1.55396	1.35663	1.50517	1.54368	1.271	1.37679	1.36071	1.17301	1.22921	1.35945	1.26859	1.17586	1.34982	1.32812	0.751065	0.633518	0.834988	0.698141	0.889341	0.544135	0.723453	0.637582	1.00842	0.720583	0.822388	1.02788	0.928674	0.836101
8686.25	1.28669	1.44566	1.27121	1.32951	1.26199	1.13213	1.41496	1.36699	1.30868	1.42941	1.13353	1.2975	1.13907	1.43558	1.40494	1.31036	1.03184	1.47163	1.53807	1.18001	1.13144	1.55517	1.35714	1.50661	1.54568	1.27175	1.3781	1.3619	1.17409	1.23045	1.36083	1.26965	1.17654	1.35131	1.32954	0.751497	0.633778	0.835506	0.698616	0.889885	0.544379	0.723726	0.637875	1.00901	0.721044	0.822829	1.02831	0.929021	0.83658
8682.4	1.28762	1.44697	1.27247	1.33017	1.26264	1.13244	1.41646	1.36817	1.30978	1.43077	1.13416	1.29845	1.1395	1.43715	1.4062	1.31126	1.03214	1.47306	1.53991	1.18051	1.13206	1.55651	1.35806	1.50788	1.5478	1.27252	1.37925	1.36301	1.17529	1.23145	1.36208	1.27074	1.17728	1.35219	1.33088	0.751853	0.634047	0.835981	0.699039	0.890312	0.544625	0.724019	0.638191	1.00956	0.72149	0.823269	1.02879	0.929465	0.837062
8678.54	1.28882	1.44802	1.2738	1.33092	1.26344	1.13289	1.41824	1.36926	1.3109	1.43202	1.13498	1.29925	1.13984	1.43808	1.40745	1.31194	1.0327	1.47392	1.54184	1.18114	1.13251	1.55826	1.35906	1.50916	1.5503	1.27344	1.37995	1.36403	1.17611	1.23224	1.36303	1.27164	1.17814	1.35259	1.33238	0.752206	0.634286	0.836539	0.699441	0.890651	0.544755	0.724283	0.638497	1.01013	0.721871	0.823654	1.02941	0.929978	0.837484
8674.68	1.29004	1.44898	1.27498	1.33182	1.2644	1.13343	1.42002	1.37024	1.31201	1.43321	1.1357	1.30002	1.14011	1.43864	1.40837	1.31276	1.0333	1.47496	1.54325	1.18173	1.13316	1.56012	1.35992	1.51049	1.55276	1.27474	1.38012	1.36504	1.17651	1.23308	1.36365	1.27238	1.17911	1.35356	1.33393	0.752601	0.634474	0.837127	0.699816	0.890997	0.54484	0.724456	0.638711	1.0107	0.722124	0.82392	1.03008	0.930443	0.837814
8670.83	1.29078	1.45	1.27603	1.33261	1.26519	1.13373	1.42132	1.3711	1.31306	1.43427	1.13608	1.30119	1.14044	1.43937	1.40897	1.31356	1.03357	1.47639	1.54444	1.18218	1.13383	1.5615	1.36097	1.51154	1.55451	1.27607	1.38018	1.36609	1.17683	1.23388	1.36439	1.27305	1.1799	1.35522	1.33515	0.75306	0.634748	0.837687	0.700229	0.891486	0.545052	0.724624	0.63894	1.01132	0.722352	0.824229	1.0307	0.930961	0.838198
8666.97	1.29121	1.45112	1.27693	1.3334	1.26592	1.13384	1.42212	1.37189	1.31413	1.43529	1.13653	1.30255	1.14088	1.44017	1.40957	1.3143	1.03363	1.47753	1.54587	1.18269	1.13432	1.56263	1.36201	1.51228	1.55562	1.27704	1.38069	1.36703	1.17725	1.23449	1.36539	1.27366	1.18026	1.35667	1.33611	0.753479	0.635118	0.838258	0.700662	0.892049	0.545316	0.724914	0.639286	1.01192	0.722636	0.824703	1.03123	0.931556	0.838693
8663.11	1.29168	1.45227	1.27764	1.3342	1.26675	1.13414	1.42283	1.37274	1.31507	1.4365	1.13726	1.30324	1.1413	1.4408	1.41027	1.31522	1.03391	1.47833	1.54737	1.1834	1.13486	1.56402	1.36269	1.51316	1.55696	1.27764	1.38161	1.36772	1.17772	1.23499	1.36641	1.27428	1.18043	1.35743	1.3371	0.753702	0.635357	0.838748	0.700955	0.892478	0.545499	0.725221	0.639626	1.01242	0.72284	0.825118	1.03157	0.931966	0.839182
8659.25	1.29218	1.45345	1.27846	1.3348	1.26739	1.13464	1.42374	1.37356	1.31595	1.43776	1.1378	1.30332	1.14156	1.44155	1.41102	1.31615	1.03441	1.47933	1.54858	1.18406	1.13538	1.56532	1.36301	1.51437	1.55865	1.27813	1.3826	1.36854	1.17814	1.2355	1.36742	1.275	1.18078	1.35787	1.3382	0.753828	0.635434	0.839064	0.701129	0.892745	0.54561	0.725403	0.639845	1.01286	0.722979	0.825319	1.03177	0.932152	0.839578
8655.4	1.29258	1.45468	1.27957	1.33522	1.26782	1.13491	1.42475	1.37426	1.31695	1.43898	1.13798	1.30336	1.14173	1.44264	1.41193	1.31692	1.03474	1.48051	1.54936	1.18432	1.1357	1.56631	1.36316	1.51579	1.56003	1.27898	1.38342	1.36964	1.17855	1.23599	1.36847	1.27578	1.18127	1.35859	1.33923	0.754045	0.635509	0.839328	0.701366	0.892981	0.54574	0.725493	0.639981	1.01328	0.723218	0.825472	1.03202	0.932367	0.839868
8651.54	1.29314	1.4558	1.28065	1.33566	1.26846	1.13491	1.42573	1.37488	1.31797	1.44018	1.13825	1.30367	1.14201	1.44384	1.41293	1.31774	1.03479	1.48156	1.5499	1.18431	1.13609	1.56757	1.3635	1.51696	1.56114	1.28006	1.38413	1.37038	1.17901	1.23645	1.36944	1.27649	1.18183	1.35948	1.34014	0.754391	0.635696	0.839772	0.701741	0.893362	0.545936	0.725689	0.640145	1.01368	0.723604	0.825748	1.03247	0.932776	0.840196
8647.68	1.29397	1.45677	1.28124	1.33637	1.26923	1.13506	1.42659	1.37549	1.31863	1.44112	1.13884	1.30433	1.14231	1.44465	1.41392	1.31849	1.03489	1.48232	1.55055	1.1844	1.13668	1.56905	1.36406	1.51761	1.56233	1.28093	1.38509	1.37063	1.17943	1.2369	1.37028	1.27697	1.18254	1.35997	1.34104	0.754785	0.636006	0.840404	0.702194	0.893924	0.546113	0.726057	0.640427	1.0142	0.724058	0.826128	1.033	0.933299	0.840702
8643.83	1.2947	1.45766	1.28149	1.3373	1.2698	1.13543	1.42746	1.37626	1.31872	1.44182	1.13934	1.30498	1.14251	1.44494	1.41477	1.31902	1.03525	1.48299	1.55145	1.18471	1.13733	1.57001	1.36464	1.51808	1.56357	1.28154	1.38605	1.37097	1.17976	1.23738	1.37112	1.27733	1.18312	1.3603	1.34195	0.755131	0.636299	0.840978	0.702584	0.894466	0.54626	0.726393	0.640791	1.01483	0.724445	0.826492	1.03347	0.93373	0.841289
8639.97	1.29521	1.45832	1.28187	1.3381	1.27037	1.13567	1.42849	1.3771	1.31871	1.44246	1.13951	1.30532	1.14278	1.44503	1.41548	1.31955	1.03561	1.48386	1.55253	1.18527	1.13782	1.57057	1.36506	1.51887	1.56472	1.28196	1.38662	1.37158	1.18003	1.23785	1.37203	1.27788	1.18351	1.36102	1.34281	0.755394	0.636493	0.841416	0.702886	0.894847	0.546434	0.726586	0.641112	1.01543	0.724711	0.826797	1.03393	0.934052	0.841806
8636.11	1.29572	1.4588	1.28242	1.33849	1.2711	1.13584	1.42941	1.37767	1.31907	1.44302	1.13968	1.30554	1.14318	1.44517	1.41636	1.32009	1.03592	1.48478	1.55384	1.18596	1.13803	1.57138	1.3654	1.52002	1.56566	1.28224	1.38712	1.37222	1.18029	1.23838	1.37278	1.27842	1.18399	1.36193	1.34368	0.755654	0.636684	0.84186	0.703231	0.895167	0.546531	0.726732	0.641363	1.01594	0.724955	0.827134	1.03442	0.934413	0.842224
8632.25	1.29622	1.45937	1.28285	1.33861	1.27174	1.13603	1.42988	1.37801	1.31985	1.44349	1.14004	1.30593	1.14346	1.44545	1.41721	1.32054	1.03619	1.48534	1.55506	1.18656	1.13815	1.57236	1.36604	1.52107	1.5663	1.28255	1.38757	1.37283	1.18065	1.23899	1.37328	1.27872	1.18442	1.36247	1.34454	0.755947	0.636859	0.842284	0.703562	0.895462	0.546498	0.726868	0.641522	1.01629	0.725176	0.827492	1.03481	0.934778	0.842536
8628.4	1.29656	1.45994	1.28298	1.33879	1.27217	1.13617	1.42996	1.37847	1.32078	1.44397	1.14032	1.30656	1.14363	1.44599	1.41773	1.32109	1.03634	1.48553	1.55574	1.18694	1.1384	1.57331	1.36674	1.52171	1.56704	1.28296	1.38777	1.37347	1.18116	1.23945	1.37373	1.27904	1.18465	1.36274	1.34522	0.75615	0.636917	0.842569	0.703716	0.89567	0.546466	0.726972	0.641549	1.0165	0.725269	0.827688	1.03504	0.934997	0.842747
8624.54	1.29676	1.46043	1.28305	1.33926	1.27248	1.13627	1.43014	1.37899	1.32151	1.4445	1.14046	1.30736	1.14383	1.44668	1.41801	1.32159	1.03643	1.48584	1.55609	1.18713	1.13875	1.57423	1.36708	1.52224	1.56808	1.28339	1.38802	1.37382	1.18172	1.23981	1.37405	1.2795	1.18498	1.36324	1.34552	0.756294	0.636943	0.842794	0.703806	0.895877	0.54655	0.727111	0.641598	1.01671	0.725338	0.827764	1.03524	0.935126	0.842993
8620.68	1.29706	1.46082	1.28339	1.33976	1.2727	1.13641	1.43062	1.37951	1.32216	1.44513	1.1408	1.30807	1.1439	1.44731	1.41833	1.32176	1.03652	1.48646	1.55667	1.18731	1.13903	1.57491	1.36724	1.52294	1.5691	1.28388	1.38845	1.37377	1.18228	1.24008	1.37426	1.27996	1.18554	1.36399	1.34572	0.75648	0.637031	0.84308	0.703992	0.896178	0.546772	0.727309	0.641777	1.01708	0.72549	0.827978	1.03555	0.935349	0.843349
8616.83	1.2975	1.46115	1.28401	1.34008	1.27286	1.13664	1.43117	1.38017	1.32289	1.44596	1.14133	1.30844	1.14396	1.44776	1.41897	1.32193	1.0366	1.48712	1.55721	1.18759	1.13926	1.57566	1.36742	1.52361	1.57021	1.28451	1.38904	1.37391	1.18266	1.24026	1.3747	1.28053	1.18612	1.36455	1.3464	0.756625	0.637142	0.843421	0.704222	0.896524	0.547018	0.727481	0.641944	1.01754	0.725649	0.828333	1.03593	0.935674	0.843672
8612.97	1.29776	1.46161	1.28462	1.34052	1.27305	1.13692	1.43149	1.38072	1.32348	1.44667	1.1417	1.30845	1.1442	1.44804	1.41969	1.32248	1.0368	1.48777	1.55764	1.18795	1.13953	1.57681	1.36763	1.52406	1.57137	1.28514	1.38973	1.37451	1.18278	1.24066	1.37532	1.28106	1.18653	1.36482	1.34759	0.75678	0.637299	0.84382	0.704448	0.896873	0.547149	0.727634	0.642064	1.01803	0.725839	0.828617	1.03636	0.936034	0.843892
8609.11	1.29792	1.46217	1.28509	1.3412	1.27337	1.13718	1.43182	1.38083	1.32379	1.44706	1.14184	1.30845	1.14448	1.44819	1.42025	1.32292	1.03714	1.48848	1.55855	1.18836	1.13981	1.57779	1.36772	1.5245	1.57205	1.28567	1.39032	1.37519	1.18286	1.24133	1.37591	1.28135	1.18679	1.36502	1.34867	0.757072	0.637511	0.844266	0.704721	0.897225	0.547149	0.72783	0.642285	1.01849	0.726142	0.828833	1.03688	0.936411	0.844089
8605.25	1.29818	1.46271	1.28569	1.34198	1.27377	1.13726	1.43251	1.38081	1.32424	1.44736	1.142	1.30872	1.1446	1.44827	1.42084	1.32292	1.03742	1.48926	1.55962	1.18873	1.1401	1.57824	1.36771	1.52528	1.57242	1.28604	1.39076	1.37573	1.1831	1.24183	1.37658	1.28161	1.18701	1.36546	1.34921	0.757452	0.637718	0.844686	0.705086	0.897551	0.547126	0.728084	0.642634	1.01886	0.726528	0.829121	1.03741	0.936753	0.844352
8601.4	1.29864	1.46321	1.28644	1.34266	1.27422	1.13716	1.4333	1.38118	1.32503	1.44775	1.14223	1.3091	1.14464	1.44858	1.42148	1.32315	1.03754	1.49008	1.56031	1.18892	1.14042	1.57875	1.36793	1.52608	1.57295	1.28648	1.39105	1.37624	1.18339	1.24199	1.37741	1.28201	1.18718	1.36606	1.34951	0.757801	0.637925	0.845096	0.705472	0.897883	0.547219	0.728369	0.643005	1.01917	0.726961	0.829479	1.03789	0.937075	0.844724
8597.54	1.29926	1.46384	1.28696	1.34308	1.27468	1.13716	1.43397	1.38195	1.32572	1.44836	1.14256	1.3094	1.14475	1.44929	1.42212	1.32385	1.03766	1.49072	1.56092	1.18908	1.14081	1.57947	1.36854	1.52664	1.57366	1.28713	1.39136	1.37672	1.18352	1.24225	1.37815	1.28248	1.18745	1.36631	1.34993	0.758101	0.638145	0.845556	0.705771	0.898266	0.547389	0.728613	0.643326	1.01968	0.727392	0.829837	1.0384	0.937411	0.845147
8593.68	1.29978	1.46453	1.28744	1.34332	1.27491	1.13743	1.43466	1.38285	1.32607	1.44919	1.14297	1.30967	1.14505	1.45006	1.42266	1.32453	1.03787	1.49133	1.56167	1.18944	1.1412	1.58005	1.36921	1.52734	1.57453	1.28775	1.39191	1.37699	1.18356	1.2428	1.37875	1.28301	1.18784	1.36663	1.35054	0.758424	0.638341	0.84601	0.70601	0.898682	0.547478	0.728781	0.643586	1.02037	0.727767	0.830167	1.03891	0.937723	0.84554
8589.83	1.29992	1.46503	1.28818	1.34367	1.27513	1.13777	1.43545	1.38348	1.32639	1.44993	1.14331	1.31	1.14546	1.45074	1.42294	1.3248	1.03799	1.49221	1.56223	1.18992	1.14139	1.58062	1.36959	1.52822	1.57573	1.28823	1.39263	1.37729	1.18396	1.2431	1.37939	1.28351	1.18807	1.3675	1.35131	0.75873	0.638489	0.84638	0.706229	0.899092	0.54754	0.728902	0.643776	1.02092	0.728047	0.830423	1.03929	0.937975	0.845898
8585.97	1.29991	1.46534	1.28866	1.34415	1.27561	1.1379	1.43625	1.3838	1.32681	1.45035	1.14354	1.31038	1.14573	1.45146	1.42322	1.32488	1.03805	1.49283	1.56256	1.1904	1.14144	1.58141	1.37	1.5287	1.57703	1.28866	1.39349	1.3778	1.1846	1.24305	1.37989	1.28379	1.18817	1.36839	1.35206	0.758923	0.638617	0.846734	0.706407	0.89941	0.547743	0.729043	0.643891	1.02118	0.728221	0.8306	1.03959	0.938225	0.846198
8582.11	1.30019	1.46555	1.28868	1.34457	1.27611	1.13793	1.4368	1.38424	1.3272	1.45075	1.14378	1.31085	1.14579	1.45197	1.42383	1.32534	1.03822	1.49296	1.56309	1.19074	1.14154	1.5825	1.37044	1.52882	1.57792	1.28912	1.39426	1.37843	1.18502	1.24325	1.38005	1.28397	1.1885	1.36892	1.35255	0.759112	0.638776	0.84718	0.706631	0.899625	0.548029	0.729276	0.64399	1.02137	0.728394	0.830818	1.03986	0.938546	0.84644
8578.25	1.30072	1.46581	1.28877	1.34484	1.27646	1.13812	1.43719	1.3849	1.32757	1.4513	1.14406	1.31127	1.14585	1.4521	1.42458	1.32604	1.03842	1.49323	1.56381	1.19084	1.14168	1.5839	1.37063	1.52908	1.57839	1.28974	1.39461	1.37912	1.18528	1.24373	1.38036	1.2843	1.18901	1.36921	1.35302	0.759401	0.638994	0.847681	0.706963	0.899885	0.54818	0.729558	0.644156	1.02169	0.728638	0.831142	1.04009	0.938907	0.846731
8574.4	1.30138	1.46617	1.28919	1.34496	1.27675	1.13837	1.43778	1.38541	1.32824	1.45183	1.14435	1.31151	1.14602	1.45216	1.42522	1.3265	1.03859	1.49397	1.56444	1.19076	1.14191	1.58498	1.37091	1.52953	1.5791	1.29051	1.39471	1.37965	1.18568	1.24423	1.38121	1.28462	1.18925	1.36956	1.35353	0.75973	0.639232	0.848106	0.707254	0.900244	0.548183	0.729788	0.644386	1.02203	0.728888	0.831461	1.0403	0.939284	0.847125
8570.54	1.30208	1.46668	1.28974	1.3451	1.27696	1.13847	1.43836	1.38568	1.32914	1.4525	1.14465	1.31175	1.1463	1.4525	1.42565	1.32675	1.0388	1.49477	1.56499	1.1908	1.14241	1.58527	1.37152	1.52995	1.58032	1.29113	1.39477	1.37973	1.18611	1.24469	1.38205	1.28462	1.18927	1.3701	1.35388	0.760023	0.639392	0.848344	0.707379	0.900544	0.548163	0.729903	0.644574	1.02225	0.72906	0.831668	1.04055	0.93962	0.847487
8566.68	1.30252	1.46752	1.29018	1.34531	1.27717	1.13851	1.43864	1.38575	1.32957	1.4532	1.14487	1.31235	1.14652	1.45317	1.42588	1.32694	1.03906	1.49513	1.56538	1.19122	1.14297	1.58533	1.37215	1.53023	1.58147	1.29135	1.39496	1.37972	1.18623	1.24497	1.3826	1.28453	1.1893	1.37056	1.35418	0.760202	0.639446	0.84848	0.70744	0.900723	0.548147	0.729922	0.644631	1.02244	0.729139	0.831825	1.0409	0.939829	0.847677
8562.83	1.30271	1.46828	1.29049	1.34555	1.27766	1.13868	1.43904	1.38578	1.32956	1.45349	1.14506	1.3132	1.14653	1.45398	1.42614	1.32724	1.03925	1.49527	1.56587	1.19185	1.14322	1.58561	1.37258	1.53055	1.58219	1.29147	1.39548	1.38013	1.18613	1.24512	1.38303	1.28481	1.18934	1.37072	1.35451	0.760265	0.639471	0.848708	0.707588	0.900972	0.548177	0.729963	0.644655	1.02285	0.729233	0.832028	1.04136	0.940011	0.847789
8558.97	1.30278	1.46866	1.2908	1.34596	1.27818	1.13895	1.43975	1.38604	1.3298	1.4536	1.14541	1.31374	1.14652	1.45453	1.42656	1.32774	1.03931	1.49554	1.56676	1.19224	1.14325	1.58607	1.37271	1.53112	1.58257	1.29189	1.39621	1.38078	1.18633	1.24542	1.38333	1.28543	1.18943	1.37071	1.35477	0.760335	0.639542	0.849	0.707847	0.90128	0.548235	0.73006	0.64478	1.02334	0.729424	0.832244	1.04173	0.940262	0.847946
8555.11	1.30275	1.4691	1.29116	1.34658	1.27836	1.13907	1.44033	1.38659	1.3304	1.45406	1.14573	1.31389	1.14656	1.45473	1.42699	1.32827	1.03936	1.49586	1.56743	1.19232	1.14328	1.58674	1.3728	1.53182	1.58272	1.29259	1.39681	1.38142	1.1868	1.24594	1.38362	1.28598	1.18969	1.37093	1.3552	0.760503	0.639686	0.849274	0.708152	0.901469	0.548241	0.730177	0.644958	1.02362	0.729645	0.832425	1.04198	0.940524	0.848142
8551.25	1.30297	1.46962	1.29149	1.34718	1.2784	1.13891	1.44071	1.38724	1.3309	1.45473	1.14589	1.31393	1.1466	1.45499	1.42741	1.32856	1.0395	1.49619	1.56761	1.19243	1.14337	1.58749	1.37322	1.53244	1.58301	1.29336	1.39722	1.38194	1.18711	1.24644	1.38392	1.28639	1.19006	1.37164	1.35589	0.760781	0.63989	0.849611	0.708428	0.901636	0.548267	0.730336	0.645133	1.02384	0.729874	0.832629	1.04225	0.94078	0.848421
8547.4	1.30352	1.46999	1.29161	1.34768	1.27864	1.13879	1.44102	1.38791	1.3312	1.45523	1.14589	1.3141	1.1467	1.45547	1.4277	1.32857	1.0396	1.49664	1.56777	1.1929	1.14357	1.58805	1.37387	1.53301	1.58381	1.2938	1.39762	1.38213	1.18718	1.24664	1.38397	1.28681	1.19037	1.37239	1.35648	0.761127	0.640095	0.850002	0.70864	0.901887	0.548381	0.730523	0.645326	1.02425	0.730129	0.832925	1.04256	0.941061	0.848816
8543.54	1.30393	1.47039	1.29173	1.34812	1.2791	1.13892	1.44101	1.38847	1.33148	1.45566	1.1458	1.3144	1.14683	1.45571	1.42795	1.32865	1.03968	1.49744	1.56798	1.19349	1.14385	1.58863	1.37441	1.53366	1.58472	1.29364	1.39819	1.3821	1.18721	1.24661	1.38382	1.28707	1.19064	1.37272	1.35681	0.761429	0.640242	0.850341	0.708847	0.902189	0.548518	0.730682	0.645502	1.02472	0.730351	0.833265	1.04296	0.941331	0.849234
8539.68	1.30404	1.47082	1.29223	1.34845	1.27947	1.13928	1.44085	1.38881	1.33169	1.45627	1.14593	1.31469	1.147	1.45563	1.42851	1.32912	1.03985	1.49826	1.56834	1.19378	1.14404	1.5895	1.3747	1.53449	1.58526	1.29341	1.39872	1.38224	1.1872	1.24667	1.384	1.28729	1.19095	1.37289	1.35722	0.761646	0.640357	0.850633	0.709088	0.902501	0.548601	0.730812	0.645648	1.02504	0.730537	0.83353	1.04344	0.941548	0.849549
8535.83	1.30418	1.47121	1.29282	1.34861	1.27951	1.13965	1.44114	1.38904	1.33199	1.45688	1.14631	1.31476	1.14726	1.45572	1.42923	1.32976	1.04005	1.49842	1.56902	1.19377	1.14407	1.5903	1.37465	1.53545	1.58552	1.29358	1.39911	1.38231	1.18713	1.24697	1.38468	1.28773	1.19122	1.3732	1.35783	0.761831	0.640507	0.850931	0.709291	0.902737	0.548651	0.730944	0.645795	1.02525	0.730722	0.833675	1.04377	0.94175	0.849717
8531.97	1.30452	1.4715	1.29299	1.34882	1.27948	1.13979	1.44184	1.38911	1.33263	1.45731	1.14658	1.31476	1.14747	1.45618	1.42978	1.33011	1.0402	1.49833	1.56969	1.19381	1.14425	1.5908	1.37441	1.53614	1.58587	1.29408	1.39977	1.38243	1.18719	1.24746	1.38547	1.28806	1.19144	1.37359	1.35836	0.762014	0.640721	0.851251	0.709456	0.902879	0.54871	0.73114	0.645929	1.02546	0.730952	0.833814	1.04397	0.942013	0.849843
8528.11	1.30488	1.47157	1.2929	1.34927	1.27967	1.13975	1.4424	1.38918	1.33327	1.45752	1.14655	1.31503	1.14753	1.4569	1.43007	1.33015	1.04033	1.49877	1.57024	1.19409	1.14472	1.59103	1.37439	1.5362	1.58661	1.29478	1.40086	1.38316	1.1876	1.24796	1.38609	1.28812	1.19168	1.3742	1.35855	0.76222	0.640962	0.851597	0.709647	0.903051	0.548764	0.731412	0.646068	1.02576	0.731252	0.834052	1.04428	0.942337	0.850099
8524.25	1.30494	1.47144	1.29308	1.3498	1.28	1.13976	1.44271	1.3896	1.33352	1.45768	1.14637	1.31556	1.14757	1.45749	1.43026	1.33017	1.04036	1.49939	1.57083	1.19442	1.14505	1.5911	1.37485	1.53598	1.58731	1.29536	1.40169	1.38409	1.18817	1.2482	1.38673	1.28816	1.19188	1.37479	1.35864	0.762418	0.641083	0.851921	0.709825	0.903311	0.548826	0.731648	0.646238	1.02614	0.731476	0.834297	1.04463	0.942605	0.85048
8520.4	1.30492	1.47113	1.29344	1.35017	1.28032	1.13986	1.44317	1.39015	1.33346	1.45801	1.14638	1.31609	1.14768	1.45759	1.43055	1.33031	1.0404	1.4998	1.57162	1.19462	1.14515	1.59158	1.37549	1.53617	1.58749	1.29566	1.40178	1.38443	1.18849	1.24825	1.38731	1.2882	1.1921	1.37502	1.35902	0.762476	0.640991	0.852096	0.70991	0.903576	0.548946	0.731711	0.646344	1.02644	0.731497	0.834435	1.0448	0.942692	0.850719
8516.54	1.30522	1.47109	1.29365	1.35045	1.28069	1.13992	1.44375	1.3904	1.33356	1.45843	1.1466	1.31642	1.14783	1.45749	1.43088	1.33066	1.04057	1.50028	1.57261	1.1947	1.14521	1.59266	1.37565	1.53674	1.58776	1.29593	1.40152	1.38432	1.18855	1.24834	1.38744	1.28825	1.1924	1.37502	1.35967	0.762481	0.64086	0.852135	0.709992	0.903792	0.549105	0.731633	0.646353	1.02664	0.731462	0.834507	1.04492	0.942683	0.850743
8512.68	1.30561	1.47172	1.29378	1.35073	1.28115	1.13981	1.44414	1.39046	1.334	1.45891	1.14684	1.31648	1.14787	1.45749	1.43129	1.33121	1.04071	1.50083	1.57339	1.19488	1.14519	1.59361	1.37556	1.53714	1.58848	1.29625	1.40133	1.38437	1.18858	1.24852	1.3873	1.28829	1.19265	1.37508	1.36017	0.762683	0.640991	0.85233	0.710241	0.904005	0.549227	0.731689	0.64644	1.02686	0.731633	0.834686	1.04522	0.942879	0.850913
8508.83	1.30569	1.47244	1.294	1.35104	1.28158	1.13981	1.44439	1.39063	1.33452	1.45937	1.14715	1.31645	1.14788	1.45759	1.43183	1.33176	1.04075	1.50115	1.57374	1.1953	1.1452	1.5941	1.37578	1.53744	1.58929	1.29662	1.40146	1.38468	1.18862	1.24883	1.38746	1.28835	1.19279	1.37544	1.36008	0.763035	0.641387	0.852837	0.710621	0.904296	0.549375	0.732033	0.646741	1.02719	0.732048	0.835061	1.04566	0.943343	0.851383
8504.97	1.30582	1.47286	1.29434	1.35119	1.28184	1.14012	1.44472	1.39097	1.33482	1.45952	1.14749	1.31649	1.14802	1.45793	1.43239	1.33226	1.04082	1.50132	1.57392	1.19585	1.14543	1.59439	1.37613	1.53788	1.58988	1.29694	1.40183	1.38512	1.18867	1.24922	1.38793	1.28866	1.1929	1.37598	1.35986	0.763353	0.641743	0.853382	0.710947	0.904663	0.549583	0.732398	0.647108	1.02761	0.732496	0.835418	1.04613	0.943776	0.851818
8501.11	1.30636	1.4733	1.29463	1.35117	1.28176	1.14035	1.44494	1.39133	1.33492	1.4594	1.14769	1.31669	1.14813	1.45844	1.43289	1.33247	1.04098	1.5016	1.57411	1.19632	1.14574	1.59467	1.37624	1.53828	1.59023	1.29726	1.40224	1.38567	1.18878	1.24955	1.3883	1.28926	1.19297	1.37632	1.3603	0.763579	0.641893	0.853684	0.711151	0.905003	0.549673	0.73251	0.647306	1.02806	0.732782	0.83556	1.0465	0.944029	0.851999
8497.25	1.30687	1.47361	1.29479	1.35123	1.28143	1.1402	1.44497	1.39171	1.33509	1.45945	1.14783	1.31702	1.1481	1.4588	1.43301	1.33227	1.0412	1.50195	1.57423	1.19654	1.14596	1.59521	1.37622	1.53871	1.59048	1.29763	1.40269	1.38617	1.18895	1.24981	1.38862	1.28983	1.19301	1.37642	1.36091	0.763731	0.641925	0.853821	0.711284	0.9052	0.54961	0.732469	0.647352	1.02843	0.732895	0.835636	1.04671	0.944237	0.85212
8493.4	1.30686	1.47384	1.29503	1.35149	1.28118	1.13994	1.44515	1.392	1.33534	1.45995	1.14796	1.31736	1.14808	1.45896	1.43278	1.33223	1.04135	1.50233	1.57438	1.19648	1.14609	1.59606	1.37647	1.53924	1.59081	1.29781	1.40291	1.38635	1.1891	1.24998	1.389	1.29012	1.19308	1.37647	1.36111	0.763896	0.641948	0.853994	0.711396	0.905257	0.549538	0.732513	0.647386	1.02869	0.732969	0.835815	1.04693	0.944529	0.852359
8489.54	1.30667	1.47453	1.29534	1.35179	1.28114	1.13987	1.44558	1.39197	1.33557	1.46053	1.14805	1.3177	1.14806	1.45903	1.43291	1.33271	1.0414	1.50273	1.57466	1.19633	1.14619	1.597	1.37689	1.53947	1.59144	1.2978	1.40283	1.38623	1.18923	1.25013	1.38943	1.29012	1.19319	1.37661	1.36137	0.764112	0.642017	0.854284	0.711533	0.905338	0.549546	0.732712	0.647509	1.0289	0.733103	0.836037	1.04722	0.944885	0.852674
8485.68	1.30682	1.47523	1.29551	1.35193	1.2814	1.14005	1.44595	1.392	1.33597	1.46092	1.14807	1.31803	1.14809	1.45924	1.43341	1.33314	1.0414	1.50318	1.57484	1.19633	1.14633	1.59778	1.37733	1.53923	1.59219	1.29812	1.40316	1.3863	1.18958	1.25048	1.38982	1.29005	1.19328	1.37679	1.36174	0.764345	0.642167	0.854655	0.711745	0.905547	0.549691	0.732977	0.647775	1.0291	0.733311	0.836234	1.0475	0.945172	0.852994
8481.83	1.30722	1.47539	1.29562	1.35206	1.28192	1.14043	1.44607	1.39232	1.33648	1.46112	1.14808	1.31828	1.14824	1.45994	1.43371	1.33308	1.04145	1.50392	1.57527	1.19654	1.14653	1.59819	1.37768	1.53913	1.59259	1.29869	1.40401	1.38672	1.19003	1.25076	1.3901	1.29017	1.19346	1.37705	1.36196	0.764542	0.642345	0.854995	0.711966	0.905835	0.54988	0.733188	0.64805	1.02927	0.733561	0.836419	1.04777	0.945355	0.853222
8477.97	1.3076	1.47533	1.2959	1.35245	1.28249	1.14076	1.4461	1.39267	1.33689	1.46121	1.14823	1.31844	1.1485	1.46073	1.43394	1.33305	1.04156	1.50462	1.57624	1.19675	1.14677	1.5983	1.37783	1.53968	1.59297	1.29894	1.40468	1.38696	1.1902	1.25069	1.39028	1.29069	1.19376	1.37745	1.36235	0.76463	0.64245	0.855258	0.712107	0.906089	0.549953	0.733279	0.648158	1.02942	0.733757	0.836631	1.04811	0.945559	0.853346
8474.11	1.308	1.47539	1.29624	1.35301	1.28307	1.14091	1.44641	1.39291	1.33724	1.46165	1.14864	1.31854	1.1488	1.46119	1.43435	1.33346	1.04166	1.50475	1.5771	1.19699	1.14692	1.59848	1.37787	1.54058	1.59391	1.29904	1.40511	1.38693	1.19021	1.25056	1.39032	1.29133	1.19396	1.37789	1.36277	0.764678	0.642554	0.855565	0.712252	0.906288	0.549963	0.73332	0.648163	1.02968	0.733888	0.836906	1.04847	0.945796	0.853537
8470.25	1.3084	1.47559	1.29668	1.35336	1.28354	1.14097	1.447	1.39292	1.33755	1.46248	1.14918	1.31872	1.14905	1.46132	1.43473	1.33394	1.04175	1.50479	1.57744	1.19729	1.14688	1.59888	1.37808	1.54113	1.59506	1.29928	1.40536	1.38708	1.1902	1.25069	1.39043	1.29152	1.19402	1.37844	1.36307	0.764819	0.642744	0.85597	0.71248	0.906525	0.549971	0.733441	0.648218	1.03011	0.734051	0.837167	1.04878	0.945972	0.853813
8466.4	1.30864	1.4759	1.29726	1.35343	1.28365	1.14107	1.4476	1.39283	1.33783	1.46299	1.14943	1.31905	1.14921	1.46113	1.43494	1.33419	1.04188	1.50518	1.57759	1.19754	1.14679	1.59924	1.37859	1.54124	1.59571	1.29952	1.40541	1.38729	1.19016	1.25102	1.39074	1.29122	1.19419	1.37893	1.36373	0.765032	0.642903	0.856313	0.712683	0.906788	0.549926	0.733624	0.648327	1.03055	0.734256	0.837332	1.04906	0.946091	0.854046
8462.54	1.30878	1.47607	1.29766	1.35356	1.28368	1.14122	1.44817	1.39313	1.33823	1.4631	1.14932	1.31933	1.14922	1.46109	1.43525	1.33431	1.04202	1.50556	1.57788	1.19773	1.14694	1.5997	1.37914	1.54149	1.59581	1.29974	1.40552	1.38753	1.19015	1.25141	1.39101	1.291	1.19449	1.37911	1.36455	0.765253	0.642936	0.856499	0.712753	0.906958	0.549892	0.733755	0.648439	1.03084	0.73443	0.83745	1.04929	0.946186	0.854216
8458.68	1.30893	1.47616	1.29787	1.35367	1.28397	1.14119	1.44857	1.3938	1.33863	1.46327	1.14925	1.31958	1.14914	1.46155	1.43587	1.33451	1.04212	1.50582	1.5784	1.198	1.14733	1.60031	1.37938	1.5421	1.59578	1.30001	1.40586	1.38791	1.19014	1.25178	1.39129	1.29125	1.19471	1.3793	1.36499	0.765468	0.64292	0.856665	0.712761	0.907084	0.549968	0.733804	0.648584	1.03097	0.734568	0.837581	1.04941	0.946276	0.854349
8454.83	1.30911	1.4767	1.29784	1.35375	1.28432	1.14102	1.44884	1.39433	1.3389	1.46363	1.14943	1.31969	1.14923	1.46214	1.43642	1.33491	1.04227	1.50612	1.57891	1.19832	1.14766	1.60048	1.37946	1.54283	1.59601	1.3004	1.40607	1.38826	1.19022	1.25202	1.39167	1.29161	1.19483	1.37957	1.36519	0.765648	0.642984	0.856952	0.71288	0.907318	0.55014	0.733861	0.648748	1.03105	0.734712	0.837767	1.04953	0.946451	0.854484
8450.97	1.30935	1.47741	1.29759	1.35413	1.2845	1.141	1.44919	1.39468	1.33914	1.46399	1.14981	1.31953	1.14952	1.46257	1.43657	1.33516	1.04245	1.50631	1.57919	1.19854	1.14786	1.60052	1.37965	1.54327	1.5967	1.30085	1.40603	1.38862	1.19046	1.25215	1.39204	1.29175	1.195	1.3795	1.3653	0.765736	0.643087	0.85726	0.713099	0.907601	0.550285	0.733916	0.648814	1.03118	0.734783	0.837944	1.04978	0.946677	0.854618
8447.11	1.30958	1.4778	1.29748	1.3547	1.28463	1.14119	1.44939	1.39495	1.33935	1.46417	1.15007	1.31954	1.14983	1.46275	1.43653	1.33515	1.04257	1.50647	1.57946	1.19869	1.14804	1.60112	1.37969	1.54345	1.59786	1.30104	1.40608	1.38893	1.19071	1.2522	1.39236	1.29193	1.19524	1.37937	1.36541	0.765794	0.643146	0.857475	0.713223	0.907819	0.550287	0.733911	0.648809	1.03141	0.734802	0.838015	1.05008	0.946844	0.854756
8443.25	1.30978	1.47811	1.29778	1.35509	1.28476	1.14138	1.44951	1.39514	1.33952	1.46449	1.14993	1.31987	1.14997	1.46274	1.43686	1.33524	1.04265	1.50686	1.57983	1.1988	1.14825	1.60203	1.37963	1.54394	1.59869	1.30107	1.40646	1.38883	1.19085	1.25213	1.39271	1.29228	1.1954	1.37967	1.36568	0.765933	0.64325	0.857711	0.713259	0.907981	0.550185	0.733957	0.64891	1.03171	0.734947	0.838101	1.05039	0.947019	0.855007
8439.4	1.31005	1.47854	1.29843	1.35534	1.28484	1.14144	1.44973	1.3953	1.33981	1.46502	1.14977	1.32027	1.14985	1.46303	1.43768	1.33564	1.04275	1.50742	1.58017	1.19894	1.1485	1.60311	1.37995	1.54459	1.59857	1.30138	1.40712	1.38871	1.19089	1.25211	1.39322	1.29256	1.19548	1.38021	1.36604	0.766075	0.643391	0.858025	0.713399	0.908099	0.550119	0.734112	0.649124	1.03204	0.735186	0.83828	1.05072	0.947253	0.855319
8435.54	1.31024	1.47885	1.29906	1.35566	1.28495	1.14154	1.44995	1.39558	1.3401	1.46537	1.14997	1.3207	1.14969	1.46348	1.43819	1.33627	1.04289	1.50777	1.5805	1.19929	1.14868	1.60422	1.38033	1.54479	1.59837	1.30185	1.40776	1.38901	1.19101	1.25232	1.39368	1.29268	1.19573	1.3807	1.36639	0.766181	0.643463	0.858327	0.713673	0.908215	0.55017	0.734283	0.64932	1.03235	0.735403	0.838465	1.051	0.947544	0.85555
8431.68	1.31029	1.47885	1.2993	1.35609	1.28506	1.14176	1.45031	1.39614	1.34022	1.46561	1.15031	1.32101	1.14974	1.46338	1.43814	1.33667	1.04312	1.50788	1.58077	1.19977	1.14879	1.60478	1.38038	1.54473	1.59875	1.30221	1.40824	1.38956	1.19124	1.25268	1.39402	1.29284	1.19616	1.38111	1.36675	0.766359	0.643563	0.85859	0.713964	0.908402	0.550312	0.734417	0.649442	1.03258	0.735628	0.838665	1.05123	0.947844	0.855767
8427.83	1.31038	1.47877	1.29928	1.35648	1.28512	1.14186	1.45077	1.39661	1.34042	1.46582	1.15062	1.32102	1.14984	1.46324	1.43827	1.33673	1.04331	1.50805	1.58117	1.20013	1.14884	1.60505	1.3803	1.54489	1.59934	1.30248	1.40857	1.39015	1.19135	1.2531	1.39437	1.2931	1.19642	1.38132	1.36705	0.766563	0.643797	0.858855	0.714202	0.908668	0.550454	0.734568	0.649521	1.03276	0.735907	0.838914	1.05141	0.948071	0.855975
8423.97	1.31052	1.4788	1.29948	1.35653	1.28541	1.14183	1.4512	1.39661	1.3407	1.46583	1.15086	1.32098	1.14999	1.46361	1.43877	1.33675	1.04329	1.50833	1.58184	1.20033	1.14872	1.60549	1.38058	1.54537	1.60003	1.30262	1.40866	1.39055	1.19134	1.25343	1.39453	1.29327	1.19637	1.38141	1.36726	0.766666	0.643993	0.859126	0.714347	0.908858	0.550516	0.73476	0.649562	1.03291	0.736121	0.839084	1.05154	0.948191	0.85606
8420.11	1.31058	1.47878	1.29983	1.35635	1.2859	1.14188	1.4515	1.39641	1.34084	1.46585	1.15095	1.32119	1.1502	1.4639	1.43911	1.3367	1.04319	1.50857	1.58248	1.2004	1.1486	1.60583	1.38113	1.54609	1.60065	1.30252	1.40848	1.39043	1.19138	1.25358	1.39435	1.29333	1.19623	1.38155	1.36738	0.766728	0.643995	0.859347	0.714399	0.908862	0.55053	0.734875	0.649525	1.03308	0.736155	0.839072	1.05168	0.948154	0.856119
8416.25	1.31055	1.47892	1.30001	1.35633	1.28608	1.14203	1.45165	1.39644	1.34098	1.46602	1.15096	1.3216	1.15024	1.46399	1.43899	1.33676	1.04323	1.50884	1.58274	1.20041	1.14868	1.60582	1.38136	1.54673	1.60077	1.3025	1.4084	1.38991	1.19151	1.25364	1.3942	1.29348	1.19621	1.38159	1.36734	0.766807	0.643965	0.859504	0.714455	0.908853	0.550566	0.734821	0.649465	1.03328	0.736103	0.83904	1.05186	0.948071	0.856279
8412.4	1.31063	1.47965	1.30028	1.3565	1.28599	1.14212	1.45187	1.39676	1.34124	1.46623	1.15102	1.32179	1.1501	1.46409	1.4389	1.33723	1.04331	1.50916	1.58281	1.20046	1.14875	1.60567	1.38129	1.54713	1.60054	1.30277	1.4088	1.38962	1.1917	1.25374	1.39447	1.29383	1.19633	1.38146	1.36723	0.766843	0.644019	0.859569	0.714552	0.90897	0.550596	0.734657	0.649515	1.03339	0.73607	0.839129	1.05206	0.948081	0.856439
8408.54	1.31084	1.48053	1.30069	1.35688	1.28609	1.1421	1.45204	1.3973	1.34129	1.46652	1.15105	1.32172	1.15001	1.46403	1.43933	1.33782	1.04331	1.50963	1.58321	1.20062	1.1488	1.6057	1.38131	1.54744	1.60027	1.30316	1.4095	1.38981	1.19181	1.25394	1.39495	1.29413	1.19647	1.38155	1.36737	0.766865	0.644081	0.859557	0.714616	0.909166	0.550618	0.734563	0.649672	1.03343	0.736081	0.839258	1.05218	0.948129	0.856527
8404.68	1.31106	1.4807	1.30086	1.35732	1.28629	1.14202	1.45207	1.3979	1.34118	1.46686	1.15095	1.32169	1.15008	1.46396	1.43977	1.33818	1.04332	1.51008	1.58369	1.2008	1.14893	1.60604	1.38128	1.54769	1.60034	1.30347	1.40998	1.39004	1.19185	1.25412	1.39522	1.29426	1.19655	1.38181	1.36767	0.766957	0.644129	0.859635	0.714648	0.909367	0.550696	0.73465	0.649814	1.03359	0.736146	0.839393	1.05229	0.948246	0.856613
8400.83	1.31131	1.4801	1.30095	1.35749	1.28638	1.14192	1.45217	1.39815	1.34115	1.46719	1.1509	1.32172	1.15033	1.46408	1.43973	1.33815	1.04333	1.51017	1.58381	1.20104	1.14899	1.60655	1.38122	1.54765	1.60104	1.30364	1.41001	1.39036	1.19197	1.25423	1.39552	1.29431	1.19657	1.38176	1.36782	0.767091	0.644184	0.859874	0.714714	0.909554	0.550752	0.734839	0.649895	1.03384	0.736251	0.839562	1.05248	0.948483	0.856773
8396.97	1.31161	1.47954	1.30113	1.3576	1.28649	1.14185	1.45215	1.3979	1.34122	1.46753	1.15105	1.32175	1.15063	1.46428	1.43969	1.33787	1.04342	1.51031	1.58399	1.20142	1.14901	1.60695	1.38143	1.54741	1.60162	1.30361	1.40994	1.39075	1.19212	1.25432	1.39587	1.29429	1.19656	1.38177	1.36788	0.767187	0.64427	0.860151	0.714799	0.909749	0.55072	0.735024	0.649926	1.03404	0.736406	0.839708	1.05267	0.94874	0.857036
8393.11	1.31185	1.47969	1.30113	1.35792	1.28667	1.14193	1.45204	1.39764	1.34161	1.46792	1.15122	1.32188	1.1508	1.46439	1.43996	1.3378	1.0436	1.51055	1.58445	1.20165	1.14914	1.60707	1.38174	1.54738	1.60165	1.30346	1.41015	1.39082	1.19214	1.25441	1.39592	1.29425	1.19669	1.38217	1.36806	0.767271	0.64437	0.860401	0.714914	0.909926	0.550775	0.735137	0.649922	1.03418	0.736612	0.839813	1.05277	0.948979	0.857311
8389.25	1.31179	1.48017	1.30112	1.35807	1.28668	1.1421	1.45212	1.39765	1.34228	1.46821	1.15119	1.32205	1.15073	1.46433	1.44021	1.33805	1.04369	1.51036	1.58477	1.20152	1.14927	1.60722	1.38198	1.54757	1.60165	1.30357	1.41061	1.39087	1.19208	1.25448	1.39582	1.29453	1.19681	1.38251	1.36825	0.76741	0.644467	0.860642	0.715146	0.910075	0.550984	0.735192	0.649948	1.03432	0.736821	0.839951	1.0529	0.949186	0.857518
8385.4	1.31156	1.48035	1.30132	1.35794	1.28649	1.14214	1.45213	1.39766	1.34262	1.46819	1.15108	1.32211	1.15047	1.46429	1.44028	1.33828	1.04367	1.51002	1.5846	1.20144	1.14934	1.60772	1.38227	1.54792	1.60167	1.30396	1.41117	1.39129	1.19222	1.25458	1.39596	1.29503	1.19677	1.38292	1.36839	0.767585	0.644631	0.860868	0.715473	0.910225	0.551103	0.73529	0.650066	1.03446	0.737005	0.840157	1.05315	0.949309	0.8577
8381.54	1.31148	1.48023	1.3015	1.35788	1.28643	1.14208	1.45192	1.39766	1.34243	1.46804	1.15108	1.32205	1.15021	1.46464	1.44039	1.33828	1.0437	1.51019	1.58394	1.20168	1.14949	1.60829	1.38257	1.54843	1.60147	1.30436	1.4115	1.39162	1.19248	1.25483	1.39619	1.29525	1.19674	1.38327	1.36854	0.767675	0.644792	0.861048	0.715724	0.910312	0.550998	0.735399	0.650246	1.03459	0.737172	0.840337	1.05338	0.949388	0.857896
8377.68	1.31164	1.48018	1.30144	1.35784	1.28667	1.14213	1.45185	1.39771	1.34216	1.46799	1.15115	1.32204	1.15009	1.46518	1.4404	1.33821	1.04383	1.51034	1.58315	1.20198	1.14953	1.60863	1.38282	1.54869	1.60119	1.30462	1.41136	1.39157	1.19257	1.25497	1.39609	1.29516	1.19683	1.38304	1.36865	0.767607	0.644782	0.861151	0.715731	0.910276	0.550825	0.735414	0.65034	1.0346	0.737274	0.840376	1.05341	0.949466	0.85807
8373.83	1.31203	1.4803	1.3013	1.35784	1.287	1.14219	1.4521	1.39772	1.34198	1.46793	1.15125	1.32217	1.15006	1.46542	1.4402	1.33828	1.04394	1.51009	1.58285	1.20218	1.14938	1.60881	1.38289	1.54861	1.60139	1.30446	1.41108	1.39156	1.19235	1.25481	1.39596	1.29498	1.19694	1.38248	1.36862	0.767586	0.644714	0.86124	0.715589	0.910229	0.550758	0.735457	0.650327	1.0346	0.737339	0.840373	1.05335	0.949504	0.858178
8369.97	1.31243	1.48032	1.30141	1.35812	1.28723	1.14216	1.45251	1.39781	1.34191	1.46782	1.15143	1.3223	1.15018	1.4653	1.44025	1.33832	1.04391	1.51013	1.58332	1.20234	1.14925	1.60884	1.38278	1.54856	1.60213	1.30422	1.4111	1.39177	1.19206	1.25471	1.39612	1.29484	1.19698	1.38226	1.36844	0.767733	0.644778	0.861396	0.715567	0.910291	0.550794	0.735639	0.650334	1.03471	0.737442	0.840482	1.05342	0.949491	0.858225
8366.11	1.31248	1.48016	1.30165	1.35866	1.28711	1.14213	1.45292	1.39794	1.34214	1.46791	1.15157	1.32249	1.15037	1.4653	1.44057	1.33831	1.04377	1.51047	1.58397	1.20253	1.1492	1.60875	1.38258	1.54871	1.60256	1.30427	1.41147	1.39189	1.192	1.25484	1.3964	1.29473	1.19696	1.38261	1.36816	0.767862	0.644908	0.861597	0.715688	0.91045	0.550859	0.735837	0.650377	1.03489	0.737543	0.840643	1.05362	0.949538	0.858279
8362.25	1.31242	1.48008	1.30177	1.35927	1.28672	1.14215	1.45321	1.39795	1.34256	1.46808	1.15145	1.32277	1.15042	1.46564	1.44053	1.33831	1.04366	1.51077	1.58422	1.20262	1.14909	1.60888	1.38237	1.54889	1.60252	1.30434	1.41181	1.39194	1.1921	1.25502	1.39661	1.29462	1.19698	1.38308	1.36792	0.767896	0.645018	0.861766	0.7158	0.910632	0.550919	0.735909	0.650374	1.03502	0.737642	0.840763	1.05386	0.949716	0.858373
8358.4	1.31245	1.48024	1.30187	1.35958	1.28657	1.14218	1.45326	1.39808	1.34275	1.46811	1.15118	1.32289	1.15033	1.46582	1.44032	1.33835	1.04371	1.51114	1.58449	1.20247	1.149	1.6092	1.38209	1.54905	1.60239	1.30442	1.41176	1.39211	1.19215	1.25517	1.39665	1.29457	1.19702	1.38325	1.36799	0.767923	0.64506	0.861807	0.715813	0.91076	0.550881	0.735813	0.650286	1.03509	0.737734	0.840817	1.05398	0.94983	0.858441
8354.54	1.31247	1.48044	1.30194	1.35944	1.28682	1.1422	1.45303	1.39852	1.34271	1.46814	1.15109	1.32289	1.15025	1.46564	1.4405	1.33848	1.04378	1.51138	1.58515	1.20225	1.14906	1.60933	1.38174	1.54935	1.60223	1.30469	1.41167	1.3924	1.19219	1.25523	1.39659	1.29466	1.197	1.38331	1.36832	0.767978	0.644995	0.86178	0.715746	0.91082	0.550724	0.735661	0.650236	1.03508	0.737756	0.840827	1.054	0.949803	0.858491
8350.68	1.31236	1.48055	1.30191	1.35924	1.2871	1.14227	1.45266	1.39896	1.34273	1.4683	1.15116	1.32296	1.15022	1.46547	1.44076	1.33852	1.04378	1.51138	1.5856	1.20224	1.14918	1.60956	1.38159	1.54959	1.60229	1.30476	1.41196	1.39252	1.19227	1.25514	1.39644	1.29461	1.19696	1.3833	1.36849	0.76801	0.644893	0.861825	0.715726	0.910871	0.55066	0.735631	0.650303	1.03506	0.737738	0.840869	1.05407	0.949823	0.858512
8346.83	1.31219	1.48058	1.30188	1.35929	1.28729	1.14227	1.45235	1.39906	1.34274	1.46841	1.15114	1.32309	1.15024	1.46551	1.44075	1.3384	1.04374	1.51116	1.58541	1.20251	1.14934	1.60999	1.38167	1.54941	1.60265	1.30443	1.41241	1.3923	1.19222	1.25501	1.39624	1.29434	1.1968	1.38315	1.36843	0.767924	0.644821	0.861904	0.715753	0.910936	0.550753	0.735668	0.650305	1.03511	0.7377	0.84091	1.05418	0.949875	0.85845
8342.97	1.31206	1.48054	1.30181	1.35952	1.28738	1.14212	1.45225	1.39894	1.34268	1.46819	1.15099	1.32307	1.1502	1.46546	1.44059	1.33853	1.04363	1.51074	1.58496	1.20288	1.14945	1.61003	1.3818	1.54921	1.60308	1.30418	1.41248	1.39211	1.19204	1.255	1.39621	1.29432	1.19662	1.38315	1.36831	0.767768	0.644835	0.862008	0.715773	0.91097	0.550911	0.735707	0.650202	1.03521	0.737711	0.840902	1.05428	0.949887	0.858453
8339.11	1.31204	1.48061	1.30176	1.3596	1.28717	1.14209	1.45251	1.39875	1.34272	1.46788	1.15094	1.32284	1.15001	1.46521	1.44046	1.33888	1.04353	1.51055	1.58464	1.20311	1.1494	1.60973	1.38194	1.54933	1.60319	1.30424	1.41196	1.39214	1.19195	1.25507	1.39623	1.29455	1.19663	1.38335	1.36794	0.767737	0.645011	0.862249	0.715864	0.910965	0.551093	0.735868	0.650226	1.0353	0.737919	0.840981	1.05441	0.949962	0.858645
8335.25	1.31214	1.48082	1.30196	1.35945	1.2868	1.14228	1.45297	1.3985	1.34283	1.46796	1.15112	1.32258	1.14993	1.46533	1.44051	1.339	1.04356	1.51091	1.58476	1.20318	1.14931	1.6096	1.38224	1.54951	1.60279	1.3043	1.41146	1.39193	1.19193	1.25507	1.39616	1.29453	1.19672	1.38344	1.36753	0.767847	0.645219	0.86257	0.716018	0.910981	0.551103	0.736075	0.650377	1.0354	0.738232	0.841205	1.05458	0.950115	0.858875
8331.4	1.31223	1.48101	1.3022	1.35928	1.28673	1.14241	1.45304	1.39844	1.34279	1.46832	1.15122	1.32253	1.15009	1.46575	1.44069	1.3389	1.04362	1.51154	1.58513	1.20324	1.14922	1.60975	1.38265	1.54955	1.60239	1.30425	1.4117	1.39152	1.19192	1.255	1.39618	1.29435	1.1967	1.3835	1.36749	0.767928	0.645251	0.86277	0.716128	0.911049	0.550867	0.736139	0.650436	1.0355	0.738386	0.841397	1.05475	0.95025	0.858979
8327.54	1.3122	1.48105	1.30224	1.35915	1.28706	1.14235	1.45252	1.39843	1.3424	1.4686	1.15101	1.32255	1.15023	1.46594	1.44078	1.33882	1.04364	1.51179	1.58519	1.20337	1.14911	1.61025	1.38286	1.5496	1.60235	1.30421	1.41234	1.3914	1.19186	1.25484	1.39616	1.29428	1.19669	1.38364	1.36759	0.767933	0.645175	0.862818	0.716163	0.911159	0.550685	0.73608	0.650388	1.03556	0.738385	0.841454	1.05487	0.950274	0.858998
8323.68	1.31215	1.48076	1.3022	1.35924	1.28731	1.14217	1.45206	1.39799	1.34187	1.46853	1.15071	1.32253	1.15033	1.46591	1.44064	1.33887	1.04374	1.51156	1.58526	1.20346	1.14909	1.6108	1.38287	1.54976	1.60244	1.30434	1.41269	1.39147	1.19169	1.25457	1.39596	1.29425	1.19679	1.38368	1.36753	0.767926	0.645162	0.862811	0.7162	0.911255	0.550685	0.735985	0.650328	1.03559	0.738422	0.841461	1.05485	0.950149	0.859013
8319.83	1.31215	1.48046	1.302	1.35963	1.28721	1.14198	1.45192	1.39747	1.34159	1.46827	1.15059	1.32252	1.15038	1.46557	1.44031	1.33889	1.04376	1.51143	1.58563	1.20348	1.14912	1.61086	1.38283	1.54993	1.60239	1.30458	1.4127	1.3915	1.19146	1.25443	1.39573	1.29431	1.19672	1.38364	1.36739	0.767947	0.645216	0.862839	0.716332	0.91131	0.550708	0.735909	0.650281	1.03567	0.738538	0.841519	1.05478	0.950017	0.859027
8315.97	1.31202	1.48034	1.30168	1.35996	1.28698	1.1419	1.4518	1.39752	1.34168	1.46833	1.15058	1.32252	1.15025	1.4651	1.43998	1.33874	1.04363	1.51159	1.58562	1.20349	1.14907	1.6107	1.38272	1.54997	1.60222	1.30478	1.41272	1.39166	1.19145	1.25443	1.39555	1.29433	1.1964	1.38368	1.36721	0.768027	0.64528	0.863004	0.716515	0.911404	0.550786	0.735898	0.650285	1.03583	0.738676	0.84163	1.05483	0.950131	0.859104
8312.11	1.31168	1.48012	1.30163	1.35998	1.28677	1.14193	1.45188	1.39776	1.34202	1.46859	1.15058	1.32246	1.15005	1.46507	1.43984	1.33854	1.04358	1.51164	1.58517	1.20361	1.14893	1.61057	1.38255	1.54987	1.602	1.30468	1.41281	1.39181	1.19156	1.25436	1.39554	1.29414	1.19609	1.38379	1.36706	0.768164	0.645319	0.863219	0.716596	0.911487	0.550977	0.735925	0.650325	1.03597	0.738777	0.841656	1.05492	0.950416	0.859295
8308.26	1.31134	1.48004	1.30169	1.35967	1.28665	1.14193	1.45221	1.39776	1.34215	1.46843	1.1506	1.32224	1.14982	1.4651	1.43983	1.3384	1.04357	1.51154	1.58513	1.20371	1.14882	1.61004	1.38242	1.54967	1.60157	1.3044	1.41279	1.39152	1.1914	1.25429	1.39559	1.29397	1.19594	1.38385	1.36684	0.768235	0.645331	0.863287	0.716521	0.911441	0.551118	0.735976	0.650354	1.036	0.738785	0.84157	1.05492	0.950522	0.859476
8304.4	1.3112	1.48017	1.30176	1.35923	1.28662	1.14181	1.45244	1.39766	1.34189	1.46787	1.15062	1.32199	1.1496	1.46473	1.43975	1.33839	1.04347	1.51158	1.58546	1.20363	1.1488	1.60953	1.38232	1.54949	1.60113	1.30414	1.41284	1.39106	1.19107	1.25425	1.39543	1.29388	1.19586	1.38368	1.36646	0.768196	0.645384	0.863282	0.716441	0.911444	0.551139	0.736107	0.65043	1.036	0.738759	0.841606	1.05492	0.95043	0.859571
8300.54	1.31134	1.47998	1.30182	1.35911	1.28655	1.14166	1.45236	1.3976	1.34153	1.46744	1.15062	1.32197	1.1495	1.46449	1.43965	1.33837	1.04344	1.51165	1.58524	1.20346	1.14878	1.60967	1.3821	1.54954	1.60114	1.30387	1.41312	1.391	1.19094	1.2541	1.39526	1.29394	1.19584	1.38322	1.36614	0.768215	0.645542	0.863413	0.716542	0.911655	0.551098	0.736319	0.65056	1.03608	0.738886	0.841846	1.05499	0.950451	0.859687
8296.68	1.3115	1.47959	1.30165	1.35935	1.28651	1.14159	1.452	1.39779	1.34124	1.46714	1.15056	1.32195	1.1495	1.46465	1.43973	1.33833	1.0435	1.51141	1.5845	1.20348	1.14863	1.60993	1.38182	1.54993	1.60127	1.30374	1.41335	1.39132	1.19116	1.25397	1.39522	1.29415	1.19585	1.38288	1.36607	0.768331	0.645722	0.863667	0.716774	0.911871	0.55096	0.736495	0.650654	1.03625	0.739167	0.842064	1.05511	0.950657	0.859867
8292.83	1.31144	1.47946	1.30141	1.35947	1.28655	1.14154	1.45174	1.39814	1.34098	1.46694	1.1504	1.32181	1.14952	1.46486	1.43989	1.3385	1.04354	1.51105	1.58413	1.20375	1.14834	1.60978	1.38185	1.55036	1.60129	1.30385	1.41341	1.39168	1.19155	1.25409	1.39526	1.29421	1.1958	1.38285	1.36623	0.768422	0.645772	0.863884	0.716924	0.911893	0.550731	0.736546	0.650666	1.03635	0.739337	0.842111	1.0552	0.950803	0.860026
8288.97	1.31134	1.47947	1.30133	1.35944	1.2865	1.1415	1.45178	1.39826	1.34089	1.4671	1.15021	1.32172	1.14951	1.46473	1.43985	1.33849	1.04348	1.51081	1.58437	1.20405	1.14824	1.60961	1.38207	1.55027	1.60148	1.30388	1.4134	1.39166	1.19175	1.25424	1.39549	1.29403	1.19573	1.38276	1.36644	0.768478	0.645751	0.864024	0.716965	0.91179	0.550674	0.736559	0.65064	1.03638	0.739336	0.842079	1.05526	0.950847	0.860108
8285.11	1.31121	1.47933	1.30141	1.35951	1.2864	1.14153	1.45173	1.39814	1.34104	1.46739	1.15007	1.32164	1.14947	1.46438	1.43949	1.33796	1.04327	1.51065	1.58454	1.20421	1.14849	1.60962	1.38214	1.5497	1.6015	1.3038	1.41332	1.39132	1.19158	1.25417	1.39559	1.29378	1.19564	1.38242	1.3664	0.768542	0.645801	0.864122	0.717002	0.911752	0.550923	0.736618	0.650632	1.0364	0.739374	0.842112	1.05535	0.95093	0.86013
8281.26	1.31093	1.47926	1.30157	1.35964	1.28648	1.14153	1.45142	1.39811	1.34123	1.4675	1.14999	1.32169	1.14944	1.46443	1.43898	1.33751	1.04304	1.51057	1.58424	1.2042	1.14861	1.60933	1.38213	1.54933	1.60115	1.30382	1.41321	1.39109	1.19119	1.25409	1.3954	1.29354	1.1955	1.3822	1.36607	0.768592	0.645903	0.864207	0.717066	0.91186	0.55108	0.736687	0.650646	1.03644	0.739522	0.842228	1.05548	0.95105	0.860126
8277.4	1.31075	1.47928	1.30152	1.35953	1.28666	1.14144	1.45125	1.3981	1.34128	1.46741	1.1499	1.32196	1.14947	1.46481	1.43874	1.33758	1.04297	1.51045	1.58403	1.20416	1.14834	1.60866	1.38209	1.54949	1.60065	1.30386	1.41322	1.39106	1.19085	1.25407	1.39539	1.29331	1.19546	1.38215	1.36566	0.768613	0.645998	0.864325	0.71716	0.912004	0.550874	0.736765	0.650665	1.03652	0.739688	0.842361	1.05559	0.951153	0.860118
8273.54	1.31079	1.47914	1.30137	1.35927	1.28661	1.14139	1.4513	1.39801	1.34123	1.46725	1.14986	1.32212	1.14947	1.46494	1.43879	1.33786	1.04297	1.51025	1.58428	1.20417	1.14817	1.60816	1.38201	1.54963	1.60004	1.3038	1.41348	1.39105	1.19075	1.25402	1.39557	1.29319	1.19549	1.38215	1.36522	0.768636	0.646049	0.864441	0.717275	0.912062	0.550684	0.736852	0.65069	1.03662	0.739786	0.842464	1.05561	0.951143	0.860112
8269.68	1.31089	1.4787	1.30121	1.35924	1.28632	1.14137	1.45139	1.39774	1.34106	1.46696	1.14981	1.3219	1.14932	1.46463	1.43874	1.33794	1.04288	1.51025	1.58432	1.20421	1.1483	1.60827	1.38187	1.54931	1.59941	1.30374	1.41388	1.39103	1.19093	1.25408	1.39554	1.29312	1.19545	1.3822	1.36468	0.768694	0.646033	0.864534	0.717367	0.912058	0.550783	0.736884	0.6507	1.03666	0.739819	0.842537	1.0556	0.951019	0.860124
8265.83	1.311	1.47822	1.30096	1.35939	1.28595	1.1412	1.45148	1.39722	1.34085	1.46644	1.14962	1.32162	1.14907	1.4641	1.43858	1.33782	1.04277	1.5105	1.58387	1.20429	1.14838	1.60886	1.38182	1.54881	1.59913	1.30374	1.41417	1.39107	1.19096	1.2541	1.39531	1.2929	1.19539	1.38224	1.36433	0.768767	0.645985	0.864614	0.717379	0.912058	0.550949	0.736855	0.650654	1.03667	0.739819	0.842588	1.05566	0.950948	0.860165
8261.97	1.31106	1.47812	1.3008	1.35951	1.28567	1.14106	1.45151	1.39681	1.34076	1.46613	1.14938	1.32158	1.14892	1.46384	1.43843	1.33779	1.04282	1.51055	1.58356	1.20436	1.1483	1.60905	1.38218	1.54858	1.59935	1.30368	1.41418	1.39113	1.19068	1.2539	1.39503	1.29265	1.19533	1.38217	1.36428	0.768819	0.645977	0.864671	0.717348	0.912088	0.551012	0.736873	0.650621	1.03669	0.739845	0.842614	1.05579	0.951033	0.860255
8258.11	1.31097	1.47836	1.30082	1.35954	1.28567	1.14104	1.45136	1.39672	1.34071	1.46639	1.14932	1.32156	1.14888	1.46407	1.43827	1.33777	1.04296	1.51031	1.58345	1.2044	1.14829	1.60869	1.3827	1.54876	1.5995	1.30361	1.41397	1.39109	1.19054	1.25365	1.39475	1.2927	1.19516	1.38199	1.36432	0.768859	0.646051	0.864757	0.717379	0.912174	0.551048	0.736997	0.650706	1.03675	0.739996	0.842651	1.05594	0.95122	0.860408
8254.26	1.31079	1.47853	1.30079	1.35946	1.28581	1.14098	1.45116	1.3967	1.34067	1.46674	1.14941	1.32159	1.14893	1.46428	1.43825	1.3377	1.04302	1.51005	1.58322	1.2044	1.14827	1.60854	1.38293	1.5492	1.59929	1.30361	1.41366	1.39088	1.19062	1.25347	1.39462	1.29289	1.19495	1.38187	1.36426	0.768859	0.646131	0.864867	0.717439	0.912266	0.551145	0.737088	0.65081	1.0368	0.740219	0.842735	1.056	0.951374	0.860517
8250.4	1.31066	1.47841	1.30095	1.35929	1.2857	1.14083	1.45094	1.39663	1.34063	1.46669	1.14949	1.32185	1.149	1.46415	1.43829	1.33788	1.04297	1.50994	1.58317	1.20443	1.14806	1.60871	1.38285	1.5495	1.59924	1.30356	1.41324	1.39053	1.19062	1.25334	1.39478	1.29281	1.19491	1.38196	1.3641	0.768796	0.646155	0.864917	0.717437	0.912333	0.55126	0.737044	0.650785	1.03678	0.740349	0.842819	1.05599	0.951416	0.860532
8246.54	1.31063	1.47819	1.30134	1.35916	1.28538	1.14071	1.45066	1.39665	1.34047	1.46638	1.1495	1.32196	1.14901	1.464	1.43812	1.33814	1.04289	1.5101	1.58335	1.20461	1.14785	1.60906	1.3827	1.54942	1.59938	1.30336	1.41306	1.39032	1.19055	1.2534	1.39503	1.29257	1.19492	1.38213	1.36392	0.76876	0.646149	0.864931	0.717402	0.912413	0.551314	0.736969	0.650693	1.03675	0.740348	0.842853	1.056	0.951396	0.860529
8242.68	1.31078	1.47793	1.3015	1.35927	1.28531	1.14076	1.45064	1.39697	1.34033	1.46613	1.14956	1.32171	1.14897	1.46396	1.43796	1.33799	1.04286	1.51027	1.58336	1.20485	1.14786	1.6094	1.38268	1.54924	1.59894	1.30317	1.41346	1.39047	1.19045	1.25354	1.39483	1.29255	1.19483	1.38223	1.36382	0.768841	0.646179	0.865022	0.717444	0.912492	0.551292	0.736999	0.650701	1.03683	0.740352	0.842904	1.05602	0.951446	0.86056
8238.83	1.31111	1.47765	1.30135	1.35964	1.28549	1.14089	1.45101	1.39734	1.34037	1.46595	1.14962	1.32149	1.14899	1.46391	1.43791	1.33765	1.04292	1.51021	1.58323	1.20502	1.14789	1.60946	1.38269	1.54937	1.59797	1.30324	1.41395	1.39055	1.19027	1.25341	1.39423	1.29272	1.1947	1.38204	1.36392	0.769023	0.646321	0.865238	0.717623	0.912575	0.551154	0.737164	0.650869	1.03705	0.740494	0.843057	1.05611	0.951627	0.860692
8234.97	1.31131	1.47751	1.3011	1.35988	1.28559	1.14087	1.45119	1.39726	1.34032	1.46583	1.14954	1.32155	1.14895	1.46394	1.43787	1.33759	1.04293	1.51007	1.5833	1.20514	1.14779	1.60938	1.38255	1.54988	1.59734	1.3035	1.41409	1.39013	1.19008	1.25315	1.39385	1.29259	1.19459	1.38159	1.36386	0.769191	0.646552	0.865456	0.717849	0.912676	0.550967	0.737395	0.651095	1.03726	0.740762	0.843269	1.05628	0.951827	0.860911
8231.11	1.31116	1.4774	1.30082	1.35974	1.28567	1.14075	1.45094	1.39684	1.3402	1.46588	1.14926	1.32172	1.14876	1.46418	1.43784	1.3376	1.04279	1.51021	1.58364	1.2051	1.14782	1.60918	1.38231	1.5503	1.59739	1.30348	1.41396	1.38959	1.18996	1.25309	1.39369	1.29216	1.19451	1.38138	1.36349	0.769216	0.646734	0.865558	0.717943	0.91273	0.550957	0.737589	0.651175	1.03731	0.741004	0.843376	1.05646	0.951896	0.861064
8227.26	1.31091	1.47723	1.30058	1.35944	1.28577	1.14066	1.45076	1.39654	1.34019	1.4659	1.14898	1.32174	1.14867	1.46431	1.43775	1.33745	1.04264	1.51065	1.58391	1.20493	1.14795	1.60887	1.38222	1.55011	1.59792	1.30299	1.4138	1.38946	1.18985	1.25307	1.39339	1.29191	1.19442	1.38147	1.36326	0.769123	0.646767	0.865587	0.717843	0.912709	0.55116	0.737618	0.651	1.03721	0.741067	0.843306	1.05654	0.951831	0.861081
8223.4	1.31072	1.47716	1.3005	1.35929	1.28571	1.14061	1.45085	1.39645	1.34015	1.46565	1.14899	1.32157	1.14883	1.46413	1.43761	1.33726	1.04255	1.51115	1.58381	1.20491	1.14782	1.60874	1.38223	1.54966	1.59839	1.30259	1.41392	1.38961	1.18974	1.25296	1.39315	1.29208	1.19427	1.38139	1.3632	0.769021	0.646706	0.865625	0.717738	0.912673	0.551338	0.737479	0.650743	1.03705	0.741033	0.843224	1.05652	0.951791	0.861043
8219.54	1.31052	1.47711	1.30062	1.35923	1.28547	1.14059	1.4508	1.39641	1.34012	1.46525	1.14912	1.32135	1.14893	1.46402	1.43764	1.33727	1.04245	1.51142	1.58334	1.20512	1.14761	1.60894	1.38221	1.54944	1.59836	1.30285	1.41422	1.38965	1.18983	1.25291	1.3933	1.29238	1.19425	1.38116	1.36313	0.76898	0.646704	0.865685	0.717828	0.912709	0.551324	0.737388	0.650656	1.03701	0.741089	0.843288	1.05647	0.951846	0.861066
8215.68	1.31029	1.47699	1.30074	1.35907	1.28527	1.14058	1.45061	1.3964	1.34015	1.46506	1.14901	1.3212	1.14876	1.46409	1.43786	1.3374	1.04237	1.51127	1.58279	1.20533	1.14754	1.60929	1.38231	1.54943	1.59806	1.3034	1.41435	1.38954	1.19006	1.25293	1.39374	1.29245	1.19436	1.38101	1.36289	0.769046	0.6468	0.865721	0.718017	0.912839	0.551194	0.737432	0.650733	1.03716	0.741184	0.843418	1.05646	0.95187	0.861165
8211.83	1.31009	1.477	1.30073	1.35904	1.28519	1.14046	1.45057	1.39651	1.34	1.46519	1.14877	1.32111	1.14854	1.46396	1.43803	1.33747	1.04238	1.51103	1.58272	1.20545	1.14748	1.60956	1.38245	1.54942	1.59766	1.30344	1.41425	1.38949	1.19009	1.25283	1.39401	1.29232	1.19432	1.38102	1.36232	0.769144	0.646907	0.865742	0.718129	0.912998	0.551119	0.737502	0.650813	1.03734	0.741216	0.843522	1.05653	0.95188	0.861311
8207.97	1.30996	1.47704	1.30071	1.35936	1.28505	1.14028	1.45058	1.39651	1.33972	1.4653	1.14866	1.32109	1.14844	1.46365	1.43798	1.33742	1.04249	1.5109	1.58302	1.20548	1.14739	1.60965	1.38251	1.54936	1.59718	1.30303	1.41419	1.38955	1.18996	1.25259	1.3937	1.29212	1.19408	1.38111	1.36172	0.769179	0.646973	0.86581	0.718167	0.913096	0.551145	0.73759	0.650854	1.03739	0.741232	0.843623	1.05668	0.952004	0.861457
8204.11	1.31001	1.47688	1.30067	1.35961	1.28484	1.14029	1.45044	1.39622	1.33958	1.46524	1.14868	1.32115	1.14842	1.46342	1.43764	1.33715	1.04259	1.5104	1.58314	1.20539	1.14725	1.6097	1.38251	1.54937	1.59669	1.30285	1.41443	1.38945	1.18977	1.2524	1.39317	1.29195	1.19383	1.38106	1.36147	0.769177	0.646984	0.865913	0.718148	0.913061	0.551229	0.737687	0.650833	1.03737	0.741262	0.843689	1.05677	0.9521	0.861486
8200.26	1.31022	1.47659	1.30049	1.35962	1.28474	1.14047	1.45026	1.39601	1.3395	1.46533	1.14862	1.32116	1.14843	1.46332	1.43725	1.33668	1.04258	1.50978	1.58316	1.20525	1.14712	1.60969	1.38243	1.54959	1.59629	1.30305	1.41493	1.38922	1.18956	1.25231	1.39297	1.29201	1.19371	1.38104	1.36149	0.76916	0.646956	0.866023	0.718121	0.91295	0.551288	0.73773	0.650743	1.03743	0.741353	0.843697	1.05674	0.952056	0.861408
8196.4	1.31023	1.4763	1.30026	1.35966	1.2847	1.14056	1.45015	1.39606	1.33937	1.46529	1.14846	1.32113	1.14839	1.46327	1.43711	1.33641	1.04252	1.50954	1.58321	1.20532	1.14716	1.60938	1.38227	1.54984	1.59631	1.30318	1.41529	1.38918	1.18953	1.25232	1.39298	1.29219	1.19374	1.3811	1.36143	0.769154	0.646963	0.86618	0.718221	0.912942	0.551226	0.737749	0.650736	1.03759	0.741529	0.84371	1.05672	0.95206	0.861404
8192.54	1.30991	1.47625	1.3003	1.35974	1.28454	1.14046	1.45009	1.39616	1.33929	1.4649	1.14836	1.321	1.14826	1.46311	1.43692	1.33658	1.04248	1.50952	1.58317	1.2056	1.14731	1.60898	1.3822	1.54977	1.59673	1.30308	1.41517	1.38919	1.18956	1.25244	1.39297	1.29223	1.19385	1.38099	1.36114	0.769194	0.647041	0.866358	0.718429	0.913032	0.551116	0.737792	0.650864	1.03766	0.741679	0.843771	1.05683	0.952205	0.861502
8188.69	1.30978	1.47635	1.30053	1.35967	1.28442	1.14029	1.44995	1.39622	1.33922	1.46453	1.14822	1.32076	1.14815	1.46294	1.43668	1.33682	1.04247	1.50971	1.5829	1.20587	1.1473	1.60889	1.38224	1.5493	1.59695	1.30299	1.41469	1.38898	1.18937	1.25245	1.39288	1.29219	1.1939	1.38074	1.36077	0.769275	0.647153	0.866491	0.718583	0.913109	0.551071	0.737893	0.651009	1.03768	0.741782	0.843882	1.05699	0.952395	0.861621
8184.83	1.30993	1.47603	1.30057	1.35952	1.28454	1.14012	1.44971	1.39639	1.33913	1.46437	1.14808	1.32068	1.14811	1.46294	1.43671	1.33692	1.04247	1.51007	1.58239	1.20594	1.14716	1.609	1.38224	1.54882	1.59674	1.30295	1.41442	1.38889	1.18913	1.25228	1.39271	1.29215	1.19372	1.38066	1.36059	0.769403	0.647302	0.866582	0.718644	0.91321	0.551159	0.738093	0.651133	1.03775	0.741927	0.844051	1.05706	0.952596	0.861781
8180.97	1.31005	1.47542	1.30046	1.3594	1.28474	1.13994	1.44953	1.39655	1.33911	1.46438	1.14815	1.32079	1.14802	1.4628	1.43671	1.33707	1.04246	1.51021	1.58207	1.20573	1.1471	1.60918	1.3822	1.54886	1.59619	1.30289	1.41443	1.38908	1.18905	1.25219	1.39257	1.29209	1.19345	1.38077	1.36054	0.769514	0.647463	0.866648	0.718705	0.913315	0.55144	0.738293	0.651204	1.03785	0.742079	0.844242	1.057	0.952774	0.861909
8177.11	1.3101	1.47519	1.30046	1.3592	1.28488	1.13981	1.44938	1.39636	1.33906	1.46435	1.14831	1.32085	1.14789	1.46254	1.43673	1.33721	1.04242	1.51016	1.58232	1.20548	1.14716	1.6093	1.38209	1.54921	1.59521	1.30301	1.4145	1.38927	1.1891	1.25225	1.39262	1.29203	1.19333	1.38085	1.3605	0.769519	0.647517	0.866691	0.71879	0.913341	0.551733	0.738338	0.651185	1.03795	0.742149	0.844325	1.05695	0.952851	0.861902
8173.26	1.31007	1.47528	1.30048	1.35916	1.28494	1.13986	1.44914	1.39595	1.33892	1.46429	1.14834	1.32089	1.14788	1.46274	1.43691	1.33716	1.04238	1.51019	1.58268	1.20553	1.1472	1.60945	1.38201	1.54915	1.59434	1.3032	1.4147	1.38934	1.18911	1.25228	1.39265	1.29194	1.19331	1.38094	1.36061	0.769477	0.647477	0.866745	0.718815	0.913329	0.551785	0.738275	0.651162	1.03795	0.742186	0.844261	1.05698	0.952853	0.861859
8169.4	1.31004	1.47531	1.30038	1.35952	1.28481	1.13998	1.4489	1.39556	1.33888	1.46441	1.14824	1.32097	1.14801	1.46304	1.43699	1.33709	1.04237	1.51016	1.58261	1.20592	1.14712	1.60975	1.38209	1.54899	1.59437	1.30318	1.41498	1.38933	1.18914	1.2522	1.39276	1.29174	1.19338	1.38113	1.36078	0.769488	0.647462	0.866822	0.718801	0.913393	0.551627	0.738239	0.651182	1.03784	0.742293	0.844229	1.0571	0.9529	0.861932
8165.54	1.30989	1.47544	1.30024	1.35978	1.28452	1.14003	1.4487	1.39528	1.33892	1.46456	1.14808	1.32077	1.14808	1.46282	1.43687	1.3372	1.04233	1.50997	1.58236	1.20627	1.14692	1.60969	1.38216	1.5494	1.59508	1.30298	1.41522	1.38944	1.18924	1.252	1.39317	1.29159	1.19334	1.38131	1.36064	0.769509	0.647467	0.866869	0.718833	0.913531	0.551411	0.738264	0.651186	1.03775	0.742448	0.844332	1.05728	0.953013	0.86209
8161.69	1.30949	1.47576	1.30009	1.35964	1.28432	1.14003	1.44878	1.39523	1.3388	1.46459	1.14796	1.32029	1.14798	1.4626	1.43657	1.33728	1.04224	1.50978	1.58224	1.20641	1.14676	1.60895	1.38205	1.54985	1.59559	1.30283	1.41532	1.38956	1.18918	1.25181	1.39337	1.29164	1.19313	1.38133	1.36022	0.769494	0.647447	0.866861	0.718891	0.913579	0.551276	0.7383	0.651145	1.03779	0.742504	0.844421	1.05733	0.953068	0.862157
8157.83	1.3093	1.47586	1.30002	1.35954	1.28408	1.14002	1.44908	1.39544	1.3387	1.46456	1.14787	1.32014	1.14781	1.46273	1.43628	1.3372	1.04217	1.50962	1.58211	1.20656	1.14671	1.6082	1.38186	1.54963	1.59546	1.30299	1.41523	1.38946	1.18894	1.25174	1.39307	1.29171	1.193	1.38116	1.35996	0.769548	0.647464	0.866876	0.718967	0.913533	0.551339	0.73827	0.651094	1.03794	0.742445	0.844443	1.05722	0.953028	0.862106
8153.97	1.30944	1.47564	1.29996	1.35966	1.28374	1.13994	1.44921	1.39569	1.33875	1.46449	1.14768	1.3206	1.14756	1.46267	1.43624	1.33718	1.04213	1.50955	1.58201	1.20662	1.14675	1.60813	1.38179	1.5492	1.59508	1.30324	1.41496	1.38931	1.18877	1.2517	1.39286	1.29153	1.19299	1.38093	1.3599	0.769693	0.647583	0.866946	0.719085	0.913546	0.551491	0.738236	0.651101	1.03813	0.74245	0.844512	1.05719	0.953023	0.862094
8150.11	1.30945	1.47543	1.29983	1.35982	1.28369	1.13977	1.44915	1.39569	1.33858	1.4644	1.14742	1.32123	1.14735	1.46228	1.43629	1.33711	1.04209	1.50955	1.58217	1.2065	1.14681	1.60828	1.38198	1.54919	1.59477	1.30304	1.41485	1.38922	1.18873	1.25162	1.39305	1.29112	1.19298	1.3808	1.35979	0.769763	0.647718	0.867021	0.719177	0.913608	0.551524	0.73828	0.651148	1.03827	0.742566	0.844587	1.05731	0.953062	0.862143
8146.26	1.30931	1.47528	1.29974	1.36	1.28391	1.13962	1.44908	1.39552	1.33818	1.46432	1.14723	1.32143	1.14738	1.46209	1.43626	1.33687	1.04205	1.50943	1.58218	1.20641	1.14688	1.6081	1.38236	1.5495	1.5944	1.30243	1.41506	1.38926	1.18884	1.25158	1.39309	1.29088	1.19295	1.38075	1.35964	0.769711	0.647747	0.867098	0.719186	0.913662	0.551499	0.738314	0.651146	1.03832	0.742644	0.844602	1.05743	0.95307	0.862137
8142.4	1.30925	1.4751	1.29979	1.36014	1.28399	1.13961	1.44895	1.39543	1.33807	1.46419	1.1472	1.32105	1.14755	1.4623	1.43614	1.33676	1.04207	1.50915	1.58192	1.20654	1.14684	1.60798	1.38257	1.54986	1.59421	1.30186	1.41533	1.38941	1.18901	1.25177	1.39269	1.29109	1.19283	1.38081	1.35944	0.76969	0.647736	0.867179	0.719175	0.913732	0.551575	0.738312	0.651111	1.03835	0.742652	0.844639	1.05748	0.953148	0.862152
8138.54	1.30926	1.47496	1.29983	1.36015	1.28392	1.1397	1.44867	1.39536	1.33822	1.46402	1.14725	1.3205	1.14749	1.46262	1.43581	1.33681	1.04209	1.50897	1.58198	1.20687	1.14667	1.60825	1.38242	1.54999	1.59428	1.30179	1.41545	1.38949	1.18903	1.25212	1.39234	1.29135	1.19271	1.38098	1.35906	0.76978	0.647822	0.86731	0.719216	0.913838	0.551682	0.738392	0.651147	1.03838	0.742721	0.844742	1.05754	0.953335	0.862273
8134.69	1.30921	1.47484	1.2997	1.36002	1.28388	1.13966	1.44844	1.39523	1.33833	1.46387	1.14724	1.32017	1.1472	1.46276	1.43541	1.33665	1.04202	1.50911	1.58221	1.20714	1.14653	1.60856	1.38225	1.54967	1.5942	1.30223	1.41537	1.38943	1.189	1.2523	1.39245	1.2913	1.19277	1.38085	1.35859	0.76989	0.647949	0.867511	0.719307	0.913934	0.551667	0.738546	0.651244	1.03833	0.742838	0.844843	1.05762	0.953452	0.862383
8130.83	1.30907	1.47461	1.29958	1.3599	1.28392	1.13946	1.44831	1.39518	1.33838	1.46375	1.14716	1.32022	1.14706	1.46259	1.43529	1.33649	1.04196	1.50947	1.58206	1.20723	1.14659	1.60885	1.38227	1.54926	1.59405	1.30263	1.41536	1.3892	1.18897	1.25211	1.39286	1.29117	1.1928	1.38041	1.35833	0.769939	0.64801	0.867626	0.719402	0.913971	0.551528	0.738673	0.651269	1.03825	0.742884	0.844899	1.05766	0.953429	0.862459
8126.97	1.30903	1.47449	1.29954	1.35987	1.28404	1.13937	1.44827	1.39523	1.33846	1.46365	1.1471	1.32047	1.14718	1.46223	1.4355	1.33659	1.042	1.50972	1.58166	1.20726	1.14676	1.60909	1.38216	1.5493	1.59411	1.30273	1.41556	1.38895	1.18884	1.25178	1.39298	1.29109	1.19263	1.38026	1.35839	0.769983	0.648024	0.86756	0.719456	0.913975	0.551456	0.738756	0.651219	1.03825	0.742887	0.844959	1.05763	0.953402	0.862545
8123.11	1.30907	1.47459	1.29954	1.35984	1.28411	1.13946	1.44826	1.3952	1.33848	1.46345	1.14713	1.32046	1.14732	1.46185	1.43569	1.33653	1.04205	1.50963	1.58139	1.20725	1.14678	1.60888	1.38196	1.54969	1.59413	1.30261	1.41559	1.38888	1.18869	1.25154	1.39267	1.29079	1.19242	1.38036	1.35847	0.770077	0.648069	0.86748	0.71952	0.913993	0.551576	0.7389	0.651258	1.03828	0.743021	0.845034	1.05761	0.95347	0.86261
8119.26	1.30898	1.47453	1.29961	1.35983	1.28393	1.13948	1.44816	1.39512	1.33836	1.46318	1.14716	1.32012	1.14735	1.46153	1.4357	1.33618	1.04205	1.50921	1.58137	1.20734	1.14663	1.60863	1.38184	1.54993	1.59387	1.30236	1.4152	1.38879	1.18852	1.2514	1.39229	1.29031	1.19231	1.3804	1.3583	0.77019	0.64818	0.86757	0.719654	0.914029	0.551687	0.739129	0.65142	1.03831	0.743322	0.845088	1.05773	0.953585	0.862679
8115.4	1.30876	1.47411	1.2996	1.35998	1.28361	1.13942	1.44803	1.39518	1.33826	1.46326	1.14714	1.32003	1.14732	1.46145	1.43578	1.33611	1.0421	1.50886	1.58166	1.20762	1.14651	1.60892	1.38163	1.54974	1.59357	1.30221	1.41475	1.38844	1.18828	1.25125	1.39198	1.29008	1.19226	1.38041	1.35805	0.770251	0.648283	0.867766	0.719787	0.914077	0.551639	0.739245	0.651523	1.03836	0.743526	0.845109	1.05788	0.953638	0.862746
8111.54	1.30864	1.47391	1.29949	1.36016	1.28347	1.13946	1.44799	1.39531	1.33824	1.46344	1.14718	1.32027	1.14724	1.4616	1.43583	1.33645	1.04207	1.50877	1.58202	1.20783	1.14647	1.60918	1.38152	1.54939	1.59348	1.30226	1.41465	1.38808	1.18812	1.25115	1.39164	1.2902	1.19227	1.3803	1.35782	0.770238	0.648331	0.867917	0.719859	0.914132	0.551557	0.739192	0.651492	1.03841	0.743483	0.845148	1.05789	0.953626	0.862757
8107.69	1.3086	1.47423	1.29946	1.3601	1.28358	1.13955	1.44798	1.39528	1.33804	1.46322	1.14715	1.32038	1.14712	1.46188	1.43573	1.33673	1.04177	1.50872	1.58191	1.20784	1.14641	1.60912	1.38168	1.5493	1.59364	1.30241	1.41498	1.38792	1.18799	1.2512	1.39129	1.29044	1.19235	1.38017	1.35762	0.770261	0.648428	0.86801	0.719894	0.914186	0.551518	0.739151	0.651423	1.03841	0.743414	0.845253	1.05783	0.95365	0.862781
8103.83	1.30848	1.47447	1.29933	1.35988	1.28371	1.13953	1.44788	1.39513	1.33776	1.46298	1.14702	1.32012	1.14705	1.46206	1.43562	1.33661	1.04152	1.50869	1.58143	1.20788	1.14636	1.60925	1.38181	1.54926	1.59374	1.30252	1.41548	1.38793	1.18782	1.25136	1.39127	1.29055	1.19244	1.38022	1.35745	0.770391	0.648618	0.868101	0.719937	0.914277	0.551536	0.739194	0.651409	1.03838	0.743516	0.845374	1.05782	0.953734	0.862868
8099.97	1.3084	1.47422	1.29907	1.35971	1.28375	1.13939	1.44758	1.39498	1.3377	1.46301	1.14696	1.31977	1.14704	1.46188	1.43546	1.33625	1.04156	1.50886	1.58116	1.20804	1.14637	1.60939	1.38173	1.54912	1.59339	1.30245	1.41584	1.38796	1.18774	1.25137	1.39161	1.29061	1.19237	1.38034	1.35724	0.770555	0.648795	0.868203	0.720028	0.914448	0.55165	0.739294	0.651492	1.03837	0.743718	0.845438	1.05788	0.953849	0.862974
8096.11	1.30855	1.47366	1.29895	1.35971	1.28375	1.13926	1.44735	1.39502	1.33767	1.46315	1.14701	1.31958	1.14702	1.46159	1.4353	1.33596	1.04166	1.50894	1.58096	1.20817	1.14636	1.60908	1.38165	1.54903	1.59277	1.30231	1.41597	1.38794	1.18773	1.25117	1.39182	1.29069	1.19213	1.3803	1.35713	0.770678	0.648873	0.868279	0.720108	0.914597	0.551871	0.739411	0.651625	1.03839	0.743888	0.845422	1.05799	0.953947	0.863132
8092.26	1.30865	1.47328	1.29891	1.35976	1.28369	1.1392	1.44734	1.39514	1.3375	1.46329	1.14698	1.31953	1.1469	1.46155	1.43524	1.33588	1.04167	1.50883	1.58057	1.20822	1.14625	1.60884	1.38163	1.54905	1.59209	1.30229	1.41593	1.38794	1.18762	1.25085	1.39176	1.29065	1.19187	1.38007	1.35709	0.770732	0.648898	0.868285	0.72012	0.914622	0.552113	0.739518	0.65171	1.03838	0.744013	0.84541	1.05813	0.953987	0.863298
8088.4	1.30852	1.4734	1.29887	1.35975	1.28361	1.13907	1.44727	1.39503	1.33733	1.46327	1.1469	1.31965	1.14673	1.46166	1.43521	1.33605	1.04174	1.50884	1.58061	1.20826	1.14612	1.60898	1.38175	1.54912	1.59154	1.30226	1.41589	1.38795	1.18737	1.25064	1.39158	1.2905	1.19177	1.37976	1.35688	0.7707	0.648936	0.86826	0.720132	0.914597	0.55221	0.739583	0.651719	1.03835	0.744075	0.845468	1.05826	0.954001	0.863306
8084.54	1.30841	1.47378	1.29885	1.35981	1.28356	1.139	1.44717	1.39471	1.33727	1.46302	1.14693	1.31986	1.14662	1.46157	1.43522	1.33628	1.04184	1.5089	1.58109	1.20833	1.14602	1.60909	1.38212	1.54921	1.59121	1.30205	1.41586	1.388	1.18709	1.2508	1.3913	1.29039	1.19183	1.37943	1.35674	0.770628	0.648972	0.868279	0.720189	0.914609	0.552172	0.739554	0.651705	1.03837	0.744053	0.84551	1.05832	0.954011	0.863223
8080.69	1.30844	1.47395	1.29866	1.35992	1.28347	1.13918	1.44718	1.39436	1.33735	1.46273	1.14697	1.31992	1.14659	1.46122	1.43516	1.33642	1.04185	1.5088	1.5814	1.20838	1.146	1.60909	1.38248	1.54934	1.59095	1.30178	1.41582	1.38826	1.18694	1.25119	1.39124	1.29028	1.19195	1.37924	1.35674	0.770579	0.648959	0.868331	0.720223	0.914623	0.552128	0.739495	0.651671	1.0385	0.744001	0.845496	1.05828	0.953991	0.863201
8076.83	1.30845	1.4738	1.29827	1.35992	1.2833	1.13931	1.44721	1.3941	1.33727	1.46258	1.14693	1.3197	1.14657	1.4609	1.43502	1.33639	1.04177	1.50876	1.58153	1.20841	1.14597	1.60899	1.38245	1.54937	1.59096	1.30159	1.41601	1.38872	1.18704	1.25137	1.39141	1.29015	1.19205	1.37929	1.35657	0.770535	0.648867	0.868353	0.720163	0.914591	0.552044	0.739474	0.651543	1.03854	0.744003	0.845445	1.05814	0.953911	0.863166
8072.97	1.30839	1.47347	1.29801	1.35984	1.28316	1.13919	1.4472	1.39398	1.3368	1.46251	1.14686	1.31941	1.14655	1.46081	1.43489	1.33616	1.04166	1.50882	1.58166	1.20831	1.14584	1.60868	1.38212	1.54922	1.59132	1.30141	1.41627	1.38892	1.18726	1.25121	1.39126	1.29008	1.19205	1.3794	1.3563	0.770491	0.648741	0.868314	0.72007	0.914544	0.551914	0.739467	0.651343	1.0384	0.744052	0.845363	1.05803	0.953792	0.863079
8069.11	1.30828	1.47297	1.29792	1.35996	1.2831	1.13901	1.44719	1.39386	1.33632	1.4623	1.14677	1.3194	1.14651	1.461	1.43476	1.33587	1.0416	1.50857	1.58169	1.20811	1.14558	1.60846	1.38188	1.54909	1.59146	1.30122	1.41633	1.38856	1.18727	1.2508	1.39094	1.29	1.19186	1.37945	1.35616	0.770505	0.648709	0.868231	0.720068	0.914499	0.551876	0.739503	0.651212	1.03823	0.744078	0.845329	1.05797	0.95374	0.86306
8065.26	1.3082	1.47246	1.29775	1.36028	1.28318	1.13887	1.44719	1.39373	1.33611	1.46199	1.1467	1.31952	1.14643	1.46107	1.43455	1.33571	1.04164	1.50822	1.58133	1.20805	1.14538	1.60859	1.38191	1.54901	1.59111	1.30114	1.41642	1.38801	1.18707	1.25034	1.39091	1.28976	1.19155	1.37932	1.35604	0.770575	0.648782	0.868167	0.720165	0.914436	0.551935	0.73957	0.651203	1.03812	0.744105	0.845395	1.05791	0.953797	0.863133
8061.4	1.30815	1.47223	1.29762	1.36046	1.28326	1.13884	1.44707	1.39382	1.33605	1.46183	1.14664	1.31944	1.14631	1.4608	1.43435	1.33561	1.04165	1.50826	1.58066	1.20819	1.14536	1.60871	1.38199	1.54891	1.59064	1.30124	1.41674	1.3877	1.18695	1.25013	1.39102	1.28962	1.19132	1.37895	1.35593	0.770658	0.648886	0.868213	0.720298	0.91444	0.552007	0.739628	0.65128	1.03819	0.744218	0.845529	1.05791	0.953923	0.86322
8057.54	1.30814	1.47216	1.29763	1.36024	1.28301	1.13886	1.44676	1.39398	1.336	1.46169	1.14641	1.31918	1.1462	1.46062	1.43427	1.33541	1.04156	1.50853	1.58026	1.2083	1.14539	1.60836	1.38191	1.54899	1.59021	1.3014	1.4169	1.38747	1.18704	1.25029	1.39105	1.28976	1.1912	1.37871	1.35583	0.770725	0.648975	0.868355	0.720413	0.914543	0.552073	0.739667	0.651389	1.03836	0.744387	0.845645	1.05812	0.954048	0.863279
8053.69	1.30799	1.47213	1.29768	1.35987	1.28255	1.13881	1.44646	1.39403	1.33604	1.46135	1.14614	1.31911	1.14614	1.46076	1.43416	1.33524	1.04141	1.50852	1.58039	1.20845	1.1454	1.60773	1.38157	1.54925	1.58975	1.3014	1.41672	1.38733	1.18712	1.25056	1.39096	1.28992	1.19112	1.37889	1.35551	0.770764	0.648993	0.86847	0.720446	0.914629	0.55211	0.739629	0.651435	1.03835	0.7445	0.845652	1.05833	0.954068	0.863281
8049.83	1.30775	1.47213	1.29775	1.35971	1.28251	1.13882	1.44633	1.39398	1.33624	1.46102	1.14612	1.31934	1.14614	1.46095	1.43392	1.33518	1.04128	1.50819	1.58062	1.20876	1.14541	1.60728	1.38119	1.5496	1.58931	1.30123	1.4165	1.38751	1.187	1.25066	1.39085	1.28994	1.19106	1.37905	1.35504	0.770735	0.648947	0.868478	0.720403	0.914656	0.552071	0.739502	0.651367	1.03819	0.744513	0.845531	1.05832	0.95399	0.86324
8045.97	1.30771	1.47204	1.29783	1.35975	1.28275	1.13885	1.4462	1.3938	1.33636	1.46089	1.14626	1.31952	1.14621	1.461	1.43386	1.33519	1.04123	1.50808	1.58056	1.20903	1.14541	1.60715	1.38114	1.54977	1.58893	1.30118	1.4164	1.38772	1.18685	1.25061	1.39074	1.28991	1.19101	1.37887	1.3547	0.770598	0.64883	0.868347	0.720345	0.914611	0.551969	0.739357	0.651217	1.03805	0.744414	0.845335	1.05814	0.953881	0.863202
8042.11	1.30785	1.47188	1.2978	1.35987	1.28253	1.13874	1.44593	1.39362	1.33617	1.46093	1.14627	1.31946	1.14629	1.46085	1.43412	1.33522	1.04123	1.50819	1.5803	1.2091	1.14541	1.60722	1.3814	1.5495	1.58864	1.30141	1.41649	1.38772	1.18689	1.25043	1.39044	1.28972	1.19094	1.37859	1.35458	0.770483	0.648686	0.868167	0.720318	0.914516	0.551937	0.739256	0.651087	1.03796	0.74426	0.845209	1.05798	0.953735	0.863167
8038.26	1.30776	1.47171	1.2976	1.36002	1.28206	1.13855	1.44564	1.39332	1.33576	1.46099	1.14603	1.31924	1.14624	1.46057	1.43427	1.33515	1.0412	1.50816	1.58015	1.20903	1.14532	1.6074	1.38153	1.54913	1.58847	1.30172	1.41668	1.38762	1.18697	1.25018	1.38995	1.28938	1.19081	1.37841	1.35455	0.770521	0.648695	0.868102	0.720325	0.9145	0.552071	0.739252	0.651073	1.03793	0.744201	0.845258	1.05796	0.953616	0.863145
8034.4	1.3075	1.47143	1.2973	1.36022	1.28194	1.13839	1.44549	1.39296	1.33533	1.46093	1.14577	1.31906	1.14603	1.46035	1.43402	1.33488	1.04116	1.50803	1.58015	1.2089	1.14512	1.60759	1.38129	1.54901	1.58842	1.30171	1.41678	1.38726	1.18684	1.25001	1.38953	1.28905	1.19064	1.37832	1.35434	0.770594	0.648839	0.868143	0.720348	0.914559	0.552206	0.739343	0.651118	1.03792	0.744272	0.845381	1.05801	0.953621	0.863192
8030.54	1.30734	1.47108	1.29703	1.36032	1.28202	1.13832	1.44545	1.3929	1.33518	1.4607	1.14578	1.31901	1.14579	1.46016	1.43356	1.33468	1.0412	1.50784	1.58006	1.20885	1.14492	1.60761	1.38094	1.54911	1.58831	1.30117	1.41681	1.3868	1.18667	1.25003	1.38943	1.2888	1.19054	1.37823	1.35399	0.770601	0.648909	0.868173	0.720333	0.914591	0.552145	0.73942	0.651132	1.0379	0.744356	0.845425	1.05804	0.9537	0.863268
8026.69	1.3072	1.47086	1.29686	1.36016	1.28197	1.13834	1.44535	1.39321	1.33521	1.46042	1.1459	1.31896	1.14568	1.4598	1.43334	1.33474	1.04125	1.50762	1.57987	1.20884	1.14482	1.60733	1.3809	1.54931	1.58794	1.30063	1.41686	1.38684	1.18661	1.25012	1.38964	1.2887	1.19051	1.37826	1.35365	0.770604	0.648883	0.868185	0.720269	0.914605	0.552022	0.739427	0.651134	1.03789	0.744405	0.845397	1.05801	0.953761	0.863293
8022.83	1.30712	1.47065	1.29694	1.35987	1.28179	1.13821	1.44515	1.39345	1.33509	1.46031	1.14575	1.31884	1.1457	1.45939	1.43352	1.33473	1.04115	1.50747	1.57973	1.2088	1.14469	1.60704	1.38112	1.54938	1.58739	1.30062	1.41675	1.38718	1.18648	1.25014	1.38969	1.2887	1.19047	1.37843	1.35319	0.770648	0.648879	0.868247	0.720263	0.914656	0.552031	0.739441	0.651149	1.03788	0.744525	0.84541	1.058	0.953814	0.863311
8018.97	1.3071	1.47032	1.29724	1.35966	1.28178	1.13791	1.44489	1.39335	1.33484	1.4603	1.14535	1.31872	1.14572	1.45935	1.43364	1.33462	1.041	1.50743	1.57958	1.20879	1.14445	1.60682	1.38129	1.54931	1.58693	1.3008	1.41656	1.38711	1.18623	1.25	1.38936	1.28862	1.19035	1.37853	1.35267	0.770746	0.64893	0.868337	0.720354	0.914776	0.552126	0.739519	0.651173	1.03791	0.744711	0.845479	1.05801	0.953874	0.863331
8015.11	1.30688	1.47019	1.29738	1.35954	1.2818	1.1377	1.44467	1.39319	1.33474	1.46032	1.145	1.31873	1.14567	1.45948	1.43337	1.33462	1.04096	1.50741	1.57952	1.20878	1.14426	1.60647	1.38135	1.54905	1.58657	1.30069	1.41663	1.38684	1.18604	1.24971	1.38898	1.28853	1.19019	1.37848	1.35237	0.770878	0.649036	0.868395	0.720465	0.914914	0.552259	0.739625	0.651214	1.03799	0.744865	0.8455	1.05805	0.953883	0.863317
8011.26	1.30653	1.47027	1.29727	1.35955	1.28151	1.13765	1.44477	1.39315	1.33474	1.46039	1.1449	1.31881	1.14563	1.45939	1.43307	1.33468	1.04097	1.5072	1.57951	1.20881	1.14426	1.60602	1.38137	1.5487	1.58656	1.30043	1.41678	1.38682	1.18596	1.24952	1.38892	1.28864	1.19007	1.37827	1.35224	0.770945	0.649168	0.868444	0.720584	0.914938	0.552411	0.739703	0.651274	1.03808	0.74501	0.845456	1.05815	0.953861	0.863312
8007.4	1.30633	1.47033	1.29716	1.35979	1.28114	1.13768	1.44505	1.39306	1.33475	1.46032	1.14498	1.31875	1.1456	1.45919	1.43305	1.33476	1.04098	1.50696	1.57933	1.20903	1.14432	1.60574	1.38137	1.54843	1.58691	1.30035	1.41679	1.38686	1.18601	1.24948	1.38916	1.2887	1.19001	1.37793	1.35213	0.770912	0.649274	0.8685	0.72069	0.914875	0.552462	0.739766	0.651326	1.03807	0.745115	0.845433	1.05829	0.953863	0.863347
8003.54	1.30627	1.47036	1.29705	1.36004	1.28104	1.1377	1.44508	1.39293	1.3347	1.46006	1.14501	1.31855	1.14547	1.4592	1.43318	1.33472	1.04092	1.50703	1.579	1.20926	1.14434	1.60579	1.38133	1.54829	1.58696	1.30054	1.41686	1.38677	1.18624	1.24937	1.38932	1.28855	1.18989	1.37779	1.35213	0.770825	0.649293	0.868504	0.72072	0.914828	0.552307	0.739795	0.651355	1.03792	0.745046	0.845444	1.0583	0.953809	0.863413
7999.69	1.30638	1.47022	1.29686	1.36024	1.28105	1.13764	1.44485	1.39284	1.33448	1.4597	1.14487	1.31845	1.14537	1.45928	1.43311	1.33445	1.04079	1.50721	1.57864	1.20924	1.14435	1.60613	1.38117	1.54841	1.58665	1.30074	1.41707	1.38665	1.18641	1.24935	1.38926	1.28841	1.18971	1.378	1.35211	0.770716	0.649206	0.868442	0.720688	0.914782	0.552099	0.739749	0.651349	1.03772	0.744871	0.84545	1.0581	0.953683	0.863459
7995.83	1.30659	1.46983	1.2966	1.36038	1.28103	1.13753	1.44461	1.39275	1.33429	1.45934	1.14475	1.3184	1.14543	1.4593	1.43281	1.33415	1.04067	1.50711	1.57819	1.20906	1.14427	1.6066	1.38103	1.54864	1.58649	1.30063	1.41729	1.38661	1.18619	1.24944	1.38913	1.28827	1.18952	1.37812	1.35189	0.770638	0.649166	0.868407	0.720664	0.914738	0.552113	0.739709	0.651298	1.03765	0.744827	0.845433	1.05794	0.953615	0.863441
7991.97	1.30653	1.46938	1.2964	1.36024	1.28104	1.13744	1.44455	1.3927	1.3343	1.45897	1.14471	1.31826	1.14542	1.45932	1.43256	1.33393	1.04061	1.50681	1.57797	1.20902	1.14414	1.60693	1.38101	1.54879	1.58628	1.30025	1.41726	1.38648	1.18579	1.24933	1.38891	1.28804	1.18942	1.37776	1.35171	0.770607	0.649264	0.868421	0.72066	0.914735	0.552354	0.739746	0.65125	1.03775	0.744953	0.845389	1.05797	0.953647	0.863413
7988.11	1.3063	1.46903	1.29627	1.36001	1.28104	1.13742	1.44465	1.39268	1.33434	1.45876	1.14475	1.31816	1.14527	1.4593	1.43234	1.33371	1.04063	1.50667	1.57825	1.20914	1.14419	1.60682	1.381	1.54874	1.58557	1.3	1.41699	1.38624	1.18555	1.24918	1.38857	1.28781	1.18939	1.37728	1.35169	0.770625	0.649363	0.868415	0.720662	0.914788	0.552565	0.739799	0.651259	1.03793	0.745116	0.845318	1.058	0.953704	0.863448
7984.26	1.30625	1.46887	1.29601	1.35995	1.28091	1.13749	1.44468	1.39271	1.33431	1.45889	1.14479	1.31814	1.14514	1.45925	1.43209	1.33348	1.04071	1.50649	1.57846	1.20925	1.14431	1.60634	1.38103	1.54838	1.58484	1.3001	1.41676	1.38608	1.18538	1.2492	1.38838	1.28765	1.18936	1.37716	1.35156	0.770705	0.649383	0.868374	0.720701	0.914846	0.552551	0.739799	0.651276	1.03803	0.745221	0.845247	1.05796	0.953704	0.863527
7980.4	1.30614	1.46896	1.29569	1.35995	1.28072	1.13756	1.44457	1.39269	1.33425	1.45904	1.14468	1.31811	1.14506	1.45913	1.43205	1.33326	1.04073	1.50617	1.57823	1.20931	1.14424	1.60589	1.38118	1.54811	1.58458	1.30027	1.4166	1.38612	1.18523	1.24913	1.38843	1.28769	1.18928	1.37729	1.35122	0.770781	0.649366	0.868304	0.720777	0.914848	0.552403	0.739784	0.651254	1.038	0.74522	0.845224	1.05787	0.953668	0.863562
7976.54	1.30592	1.46903	1.29568	1.35989	1.28053	1.13757	1.44444	1.39269	1.33418	1.45895	1.14458	1.31806	1.14492	1.45899	1.43218	1.33317	1.04064	1.50619	1.57813	1.20937	1.14402	1.60562	1.38128	1.54826	1.58459	1.30018	1.41648	1.38637	1.18525	1.2488	1.38838	1.28783	1.18925	1.37739	1.35103	0.770773	0.649332	0.868213	0.720816	0.91482	0.552303	0.739822	0.651213	1.03788	0.745177	0.845226	1.05778	0.953646	0.863534
7972.69	1.30573	1.46882	1.2959	1.35977	1.28045	1.13757	1.44422	1.39286	1.33408	1.45891	1.14459	1.31805	1.14482	1.45892	1.43222	1.33327	1.04055	1.50647	1.57854	1.20945	1.1439	1.60562	1.38114	1.54852	1.58459	1.29995	1.41658	1.38658	1.18532	1.2485	1.38822	1.2878	1.18919	1.37744	1.35112	0.770745	0.649302	0.86819	0.720797	0.914784	0.552237	0.7399	0.651167	1.03775	0.745212	0.845241	1.05776	0.953631	0.863477
7968.83	1.30551	1.46859	1.29611	1.35963	1.28051	1.13754	1.4439	1.39284	1.33394	1.45904	1.14451	1.31808	1.14487	1.45878	1.43215	1.33343	1.04056	1.50653	1.5789	1.20956	1.14395	1.60571	1.38087	1.54862	1.58459	1.29976	1.41682	1.38649	1.18529	1.24841	1.38829	1.28759	1.18908	1.37745	1.35109	0.770779	0.649305	0.868273	0.720807	0.914745	0.552141	0.739972	0.651147	1.03763	0.745352	0.845278	1.05781	0.953666	0.86339
7964.97	1.3054	1.46854	1.29617	1.35956	1.28049	1.13739	1.4437	1.3924	1.33373	1.45913	1.14432	1.3181	1.14488	1.4586	1.43201	1.33358	1.04062	1.50651	1.57859	1.20971	1.14402	1.60556	1.38076	1.54858	1.58477	1.29967	1.41687	1.38627	1.18521	1.24842	1.38843	1.28742	1.18904	1.37729	1.35085	0.770816	0.649314	0.868335	0.720857	0.914741	0.552078	0.740011	0.651138	1.03756	0.745503	0.845301	1.05785	0.953737	0.863304
7961.11	1.30547	1.46852	1.29594	1.35957	1.28033	1.13717	1.4437	1.39203	1.33353	1.45908	1.14422	1.31807	1.14486	1.45852	1.43184	1.33363	1.04063	1.50671	1.57811	1.20992	1.14409	1.60549	1.38092	1.54858	1.5849	1.29978	1.41689	1.38609	1.18517	1.2485	1.3884	1.28745	1.18893	1.37704	1.3507	0.770753	0.649276	0.868238	0.720819	0.914749	0.552138	0.739936	0.651059	1.03753	0.745528	0.845274	1.05779	0.953675	0.863241
7957.26	1.30545	1.46844	1.29561	1.35959	1.28029	1.13702	1.44373	1.39202	1.3335	1.45881	1.1442	1.31803	1.14487	1.45853	1.4318	1.33361	1.04056	1.50676	1.57804	1.21013	1.14408	1.60549	1.38111	1.54855	1.58458	1.29993	1.41708	1.38592	1.1851	1.24874	1.38819	1.28762	1.18872	1.37709	1.35069	0.770582	0.649218	0.868029	0.720682	0.914719	0.552245	0.739748	0.65093	1.03742	0.745438	0.845171	1.05768	0.953467	0.863165
7953.4	1.30536	1.46823	1.29554	1.35956	1.2805	1.13702	1.44365	1.3922	1.33367	1.45846	1.14417	1.31794	1.14478	1.45856	1.43185	1.33366	1.0405	1.50636	1.57798	1.21019	1.14388	1.60531	1.38099	1.54828	1.58399	1.29987	1.41706	1.3857	1.18497	1.24891	1.38787	1.28775	1.18868	1.37739	1.35067	0.770442	0.649194	0.867884	0.720624	0.914698	0.552247	0.739613	0.650874	1.03726	0.745354	0.845071	1.0576	0.953324	0.863103
7949.54	1.30532	1.46803	1.29548	1.35956	1.28066	1.13709	1.4436	1.39227	1.33375	1.45827	1.14415	1.31784	1.14467	1.45842	1.4318	1.33368	1.04052	1.50604	1.57777	1.21012	1.14359	1.6053	1.38074	1.54788	1.5835	1.29978	1.41686	1.38549	1.18492	1.24874	1.38762	1.28775	1.18875	1.37744	1.3505	0.77045	0.649224	0.867868	0.720747	0.914739	0.552223	0.739589	0.650926	1.03725	0.74532	0.845077	1.05757	0.953343	0.863109
7945.69	1.30531	1.46806	1.29521	1.3597	1.28058	1.13715	1.44369	1.39219	1.33349	1.45807	1.14419	1.31785	1.14471	1.45798	1.43177	1.3336	1.04053	1.50612	1.57776	1.21006	1.14342	1.60549	1.38068	1.54778	1.58311	1.29985	1.41681	1.38555	1.18499	1.24843	1.3875	1.28762	1.1888	1.37731	1.3502	0.770553	0.649299	0.867909	0.720941	0.914795	0.552316	0.739629	0.651008	1.03739	0.745345	0.845145	1.05761	0.953411	0.863178
7941.83	1.30523	1.46814	1.29506	1.35987	1.2804	1.13712	1.44383	1.39212	1.33321	1.45788	1.14428	1.31787	1.14478	1.4577	1.43178	1.33341	1.04044	1.50625	1.57779	1.2101	1.14342	1.60551	1.38067	1.54825	1.58298	1.29988	1.41695	1.38588	1.18501	1.24825	1.38745	1.28752	1.18885	1.3772	1.34999	0.770602	0.64933	0.867912	0.721029	0.914751	0.552453	0.739661	0.651016	1.03741	0.745384	0.845162	1.05766	0.953395	0.863277
7937.97	1.30497	1.4681	1.29518	1.35997	1.2803	1.13711	1.44377	1.39201	1.33318	1.45799	1.14433	1.31781	1.14479	1.4578	1.43167	1.33326	1.04037	1.5061	1.57765	1.21017	1.1434	1.60537	1.38062	1.54867	1.58328	1.29977	1.41717	1.38619	1.18497	1.24825	1.38753	1.2876	1.18885	1.37707	1.34992	0.770575	0.649313	0.867837	0.721064	0.914646	0.552531	0.739668	0.650959	1.03723	0.745413	0.845142	1.05765	0.953351	0.863361
7934.11	1.30482	1.46799	1.29526	1.36004	1.2802	1.1371	1.4434	1.39187	1.3331	1.45827	1.1443	1.3178	1.14478	1.45801	1.43162	1.33329	1.04036	1.50571	1.57766	1.21019	1.14334	1.60529	1.38082	1.5485	1.5836	1.29967	1.41726	1.38626	1.18489	1.24832	1.38761	1.28769	1.18875	1.37697	1.34987	0.770582	0.649364	0.867751	0.721176	0.914675	0.552526	0.739753	0.650965	1.03711	0.745471	0.845206	1.05764	0.953386	0.86339
7930.26	1.30491	1.46795	1.29513	1.36024	1.28008	1.13703	1.44297	1.39181	1.33287	1.45842	1.14431	1.31785	1.14478	1.45805	1.43172	1.33339	1.04041	1.50526	1.57787	1.21022	1.14339	1.60529	1.38109	1.54824	1.58354	1.29973	1.41722	1.38604	1.18465	1.24821	1.38758	1.28766	1.18869	1.37691	1.34971	0.770593	0.649398	0.867711	0.721264	0.914838	0.552431	0.739846	0.650996	1.03716	0.745456	0.845295	1.05761	0.953384	0.863328
7926.4	1.305	1.46792	1.29507	1.36049	1.28001	1.13708	1.44275	1.39181	1.33278	1.4583	1.14429	1.31773	1.14474	1.45812	1.43179	1.33349	1.04048	1.50508	1.57818	1.2104	1.1435	1.60538	1.38108	1.54824	1.58342	1.29993	1.41727	1.3858	1.18447	1.24807	1.38753	1.28752	1.18869	1.37688	1.34945	0.77059	0.64936	0.867717	0.721272	0.914999	0.552367	0.739839	0.650957	1.03727	0.745373	0.845306	1.0575	0.953299	0.863263
7922.54	1.305	1.46784	1.29539	1.36052	1.28009	1.13721	1.44272	1.39194	1.33295	1.45804	1.14417	1.31745	1.14457	1.45834	1.43171	1.33359	1.04048	1.50547	1.5785	1.21062	1.14354	1.60555	1.38094	1.54826	1.58347	1.30005	1.41751	1.38582	1.18464	1.24817	1.38762	1.28729	1.18865	1.37692	1.34921	0.770672	0.649381	0.867769	0.721284	0.915081	0.552433	0.739809	0.650907	1.03739	0.745405	0.845336	1.0574	0.953281	0.863322
7918.69	1.30501	1.4679	1.29572	1.36045	1.28026	1.13719	1.44288	1.39192	1.33321	1.45791	1.14411	1.31732	1.1443	1.45839	1.43152	1.3335	1.04045	1.50623	1.57861	1.2108	1.14348	1.60557	1.38102	1.54849	1.58346	1.29995	1.41783	1.38598	1.18487	1.24831	1.3878	1.28717	1.1886	1.377	1.34912	0.770769	0.649455	0.86785	0.721311	0.915075	0.552482	0.73983	0.650917	1.0375	0.745511	0.845412	1.05739	0.953363	0.863459
7914.83	1.30517	1.46813	1.29557	1.36047	1.28035	1.13701	1.44317	1.39171	1.33344	1.45794	1.14416	1.31737	1.14413	1.45829	1.43152	1.33328	1.04041	1.50683	1.57859	1.21095	1.14339	1.60546	1.38125	1.54906	1.58331	1.29978	1.41813	1.38611	1.18483	1.24832	1.38779	1.28731	1.18854	1.37715	1.34926	0.770754	0.649534	0.867883	0.721345	0.915084	0.552423	0.73992	0.65099	1.03753	0.745535	0.845434	1.05742	0.953473	0.86358
7910.97	1.30534	1.4682	1.29517	1.36043	1.28038	1.13682	1.44324	1.39175	1.33355	1.45809	1.1442	1.31738	1.14415	1.45833	1.43169	1.33326	1.04031	1.507	1.57857	1.21106	1.14332	1.60556	1.38135	1.54939	1.5831	1.29974	1.41824	1.38623	1.18476	1.24834	1.3876	1.28739	1.18847	1.37726	1.34954	0.770688	0.649636	0.867838	0.721394	0.915177	0.552448	0.740008	0.651062	1.03752	0.745491	0.845425	1.05743	0.953532	0.863639
7907.11	1.30522	1.46805	1.29502	1.36029	1.2805	1.1367	1.44295	1.39197	1.33361	1.45825	1.14425	1.31742	1.14425	1.45837	1.43171	1.33343	1.04023	1.50682	1.57819	1.2111	1.14327	1.60583	1.38127	1.54938	1.58296	1.29963	1.4182	1.38624	1.18484	1.24848	1.38742	1.28726	1.18851	1.37715	1.34962	0.770707	0.649745	0.867818	0.721476	0.915303	0.55255	0.740054	0.6511	1.03753	0.745519	0.845482	1.05752	0.953517	0.863651
7903.26	1.30495	1.46793	1.29518	1.36026	1.28061	1.13666	1.44274	1.39199	1.33373	1.45822	1.14429	1.31755	1.14428	1.45824	1.43169	1.33362	1.04029	1.50658	1.5776	1.21113	1.14338	1.6059	1.3813	1.54935	1.58296	1.29951	1.41811	1.38604	1.1848	1.24868	1.38745	1.28725	1.18862	1.37701	1.34928	0.770764	0.649826	0.867874	0.721595	0.915422	0.552514	0.740134	0.651136	1.03756	0.745662	0.845598	1.05764	0.953499	0.863708
7899.4	1.30485	1.46789	1.29543	1.36045	1.28063	1.13668	1.44278	1.39187	1.33392	1.45815	1.14429	1.31753	1.1442	1.45814	1.43182	1.33382	1.04039	1.50647	1.57767	1.21119	1.14366	1.60585	1.38147	1.54926	1.58302	1.29967	1.41802	1.38594	1.1847	1.24883	1.38774	1.28752	1.18866	1.37715	1.34906	0.770752	0.649872	0.867911	0.7217	0.915495	0.552429	0.74024	0.651198	1.03762	0.74576	0.845665	1.05773	0.953496	0.863801
7895.54	1.30497	1.46782	1.29563	1.36073	1.28075	1.1367	1.44301	1.39192	1.33406	1.45831	1.1443	1.31746	1.14414	1.45831	1.43211	1.33385	1.04038	1.50639	1.57834	1.21126	1.14374	1.6059	1.38147	1.54915	1.5831	1.29973	1.41805	1.38619	1.18476	1.24896	1.38795	1.28781	1.18868	1.37751	1.34931	0.770768	0.649902	0.86793	0.721794	0.915501	0.552456	0.740336	0.651328	1.03767	0.745748	0.845708	1.05783	0.953525	0.863842
7891.69	1.30522	1.46773	1.2959	1.36103	1.28087	1.13668	1.44326	1.39207	1.33404	1.45853	1.14431	1.31759	1.1442	1.45857	1.43243	1.33361	1.04032	1.50637	1.57882	1.21132	1.14361	1.60608	1.38131	1.54929	1.58304	1.29947	1.41838	1.38648	1.18489	1.24911	1.388	1.28794	1.18868	1.37774	1.34959	0.77088	0.649936	0.867981	0.721878	0.915502	0.552486	0.740408	0.651438	1.0377	0.745749	0.845828	1.05793	0.9536	0.863837
7887.83	1.30534	1.46758	1.29608	1.36132	1.28078	1.13668	1.4434	1.39214	1.33405	1.45876	1.14436	1.31778	1.14431	1.45865	1.43256	1.33342	1.04033	1.50655	1.57898	1.21145	1.14359	1.60634	1.38137	1.5497	1.58309	1.29949	1.41876	1.3865	1.18499	1.24921	1.38822	1.28808	1.18856	1.37782	1.34978	0.770972	0.649983	0.867987	0.721893	0.915522	0.552385	0.740396	0.651406	1.03776	0.745792	0.84593	1.05789	0.953609	0.863823
7883.97	1.30528	1.46744	1.29589	1.36144	1.28068	1.13678	1.44351	1.3923	1.33416	1.45901	1.14438	1.31789	1.14435	1.45874	1.43251	1.33358	1.04038	1.50684	1.57902	1.21168	1.14378	1.60668	1.38172	1.55	1.58352	1.29984	1.41888	1.3864	1.18497	1.24906	1.38855	1.28827	1.18836	1.37792	1.34993	0.770976	0.650032	0.867957	0.721877	0.915536	0.55231	0.740364	0.651324	1.0378	0.74583	0.845936	1.05775	0.953541	0.863856
7880.11	1.3053	1.46763	1.29565	1.36138	1.28073	1.13689	1.44372	1.39243	1.33423	1.45918	1.14432	1.31798	1.14436	1.45903	1.43247	1.33392	1.04044	1.50711	1.57898	1.21191	1.14395	1.60716	1.3821	1.55002	1.5839	1.30011	1.41889	1.38648	1.18478	1.2488	1.38867	1.28827	1.18828	1.37799	1.34985	0.770955	0.650062	0.867973	0.721924	0.915572	0.55246	0.7404	0.651309	1.03779	0.745894	0.845955	1.05776	0.953554	0.863973
7876.26	1.30546	1.4682	1.29576	1.36141	1.28088	1.13693	1.44393	1.39225	1.33429	1.45938	1.14436	1.3181	1.14447	1.4592	1.43247	1.33426	1.04054	1.50721	1.57919	1.21209	1.14399	1.60759	1.38236	1.55	1.58392	1.30032	1.41898	1.38684	1.18459	1.24881	1.38874	1.28807	1.18843	1.37804	1.34972	0.771021	0.650116	0.868051	0.722059	0.915662	0.552624	0.740469	0.651357	1.03777	0.74599	0.846093	1.05794	0.953675	0.864054
7872.4	1.30556	1.46855	1.29607	1.36161	1.28105	1.13685	1.4441	1.39212	1.33449	1.4597	1.14448	1.31837	1.1446	1.45903	1.43253	1.3345	1.04059	1.50709	1.5798	1.21217	1.14396	1.60772	1.38236	1.55018	1.58392	1.30056	1.41914	1.38727	1.18458	1.24912	1.38895	1.28793	1.18867	1.37821	1.34982	0.771177	0.650223	0.868174	0.722216	0.915765	0.552553	0.740538	0.651438	1.03779	0.746065	0.846285	1.05811	0.953768	0.864037
7868.54	1.30561	1.46841	1.29625	1.36183	1.28118	1.13677	1.44431	1.39247	1.33469	1.4598	1.14452	1.31873	1.14461	1.45889	1.43266	1.33458	1.0406	1.5069	1.58019	1.21219	1.14392	1.60757	1.38223	1.55044	1.58425	1.3007	1.4194	1.38762	1.18478	1.24947	1.38922	1.28811	1.18883	1.3784	1.35003	0.771241	0.650279	0.868221	0.722284	0.915814	0.552432	0.740565	0.651472	1.03774	0.746081	0.846348	1.05812	0.953769	0.864022
7864.69	1.30574	1.4683	1.29626	1.36196	1.28121	1.13688	1.44457	1.39298	1.33467	1.45965	1.14458	1.31892	1.1446	1.45897	1.43277	1.33455	1.04063	1.507	1.58006	1.21231	1.14386	1.60727	1.3822	1.55062	1.58474	1.30079	1.4197	1.38778	1.18509	1.2497	1.38945	1.28851	1.18887	1.37845	1.3502	0.771165	0.650258	0.868176	0.722278	0.915819	0.55248	0.740523	0.651448	1.03765	0.746085	0.84628	1.05801	0.953757	0.864061
7860.83	1.30601	1.46854	1.29625	1.3621	1.2812	1.13707	1.44484	1.39318	1.3346	1.45959	1.14482	1.31893	1.14461	1.45915	1.43298	1.33449	1.0407	1.50748	1.57991	1.21256	1.14387	1.60731	1.38206	1.55089	1.58497	1.30073	1.41994	1.38766	1.18525	1.24978	1.38956	1.28877	1.18881	1.37844	1.35041	0.771108	0.650244	0.8682	0.722349	0.915852	0.552614	0.740448	0.651461	1.03766	0.746137	0.846274	1.05798	0.953778	0.864091
7856.97	1.30621	1.46883	1.29642	1.36233	1.28136	1.13712	1.44494	1.39322	1.33469	1.45966	1.14497	1.31898	1.14456	1.45952	1.43336	1.33445	1.04078	1.50794	1.58016	1.21285	1.14409	1.60778	1.38188	1.55123	1.58505	1.30051	1.42009	1.3874	1.18518	1.24967	1.38958	1.28881	1.18874	1.37858	1.35069	0.771123	0.650249	0.868239	0.722484	0.91591	0.552712	0.740397	0.651517	1.03777	0.746182	0.846355	1.05814	0.953778	0.864047
7853.11	1.30617	1.469	1.29675	1.36245	1.28161	1.13708	1.44491	1.39339	1.33493	1.45976	1.1449	1.31912	1.14455	1.45986	1.43372	1.33455	1.04079	1.50814	1.5804	1.21303	1.14443	1.60809	1.38214	1.5515	1.58534	1.30049	1.42036	1.38738	1.1851	1.24953	1.3896	1.28883	1.18873	1.37892	1.3509	0.771119	0.650246	0.868175	0.722526	0.915916	0.552779	0.740414	0.651519	1.03785	0.746164	0.846405	1.05826	0.953753	0.863961
7849.26	1.30619	1.46923	1.29699	1.36244	1.2818	1.13713	1.445	1.39364	1.33522	1.46007	1.14484	1.31936	1.14463	1.45965	1.43384	1.33482	1.04077	1.50825	1.58033	1.21309	1.14459	1.60833	1.38251	1.55161	1.58564	1.30077	1.42067	1.38752	1.18518	1.2496	1.38959	1.28897	1.18882	1.37914	1.35109	0.771079	0.650228	0.868106	0.722511	0.915867	0.552807	0.740488	0.651426	1.03781	0.746123	0.846397	1.05821	0.95374	0.863902
7845.4	1.30634	1.46961	1.29701	1.36258	1.28197	1.13725	1.4452	1.3938	1.3353	1.46059	1.1449	1.31958	1.14474	1.45935	1.43375	1.33515	1.04087	1.50842	1.58045	1.21321	1.14447	1.60899	1.3825	1.55148	1.5858	1.3012	1.42074	1.38759	1.18539	1.24973	1.38969	1.28908	1.18895	1.37919	1.35125	0.771076	0.650244	0.86813	0.722581	0.915845	0.552783	0.740555	0.651347	1.03775	0.746099	0.846391	1.0581	0.953753	0.863944
7841.54	1.30644	1.46991	1.29703	1.36298	1.28207	1.13733	1.44545	1.3939	1.33526	1.46091	1.14509	1.31968	1.14483	1.45971	1.43368	1.33539	1.04105	1.50867	1.5809	1.21352	1.14436	1.60969	1.38254	1.55141	1.58603	1.30163	1.42082	1.38776	1.18554	1.24986	1.3899	1.2891	1.18908	1.37935	1.35134	0.771129	0.650327	0.868235	0.72271	0.915912	0.552771	0.740601	0.651402	1.03784	0.746098	0.846445	1.05808	0.953759	0.864108
7837.69	1.30646	1.47011	1.29727	1.36335	1.28216	1.13728	1.44585	1.39415	1.33555	1.46106	1.14526	1.31983	1.14482	1.4604	1.43379	1.33554	1.04114	1.50886	1.58129	1.21393	1.14449	1.60988	1.38275	1.55169	1.5864	1.3018	1.42119	1.38805	1.18545	1.24995	1.39021	1.28921	1.18916	1.37956	1.35152	0.771206	0.650413	0.868323	0.722791	0.916068	0.55277	0.740673	0.651525	1.03798	0.746135	0.846543	1.05818	0.953709	0.864244
7833.83	1.30656	1.47028	1.29767	1.36349	1.28241	1.13718	1.44631	1.39451	1.33601	1.46114	1.14524	1.32006	1.14474	1.4608	1.43407	1.33577	1.04123	1.5089	1.58148	1.2142	1.14468	1.60987	1.38281	1.55216	1.58679	1.30177	1.42159	1.38834	1.18529	1.24995	1.39071	1.28945	1.18922	1.37966	1.35187	0.771302	0.650483	0.868314	0.722843	0.916224	0.55275	0.74078	0.651573	1.03804	0.746213	0.846624	1.05829	0.953685	0.864281
7829.97	1.30689	1.4704	1.29792	1.36362	1.28268	1.13712	1.44647	1.39477	1.33623	1.46119	1.14514	1.32022	1.14475	1.46092	1.43438	1.33591	1.04137	1.50897	1.58168	1.2142	1.14481	1.61016	1.38294	1.55263	1.5871	1.30187	1.42179	1.38862	1.18543	1.25007	1.39116	1.28965	1.18944	1.37987	1.35225	0.771396	0.650577	0.868268	0.722977	0.916282	0.552842	0.740919	0.651544	1.03803	0.746296	0.846662	1.0583	0.953758	0.864322
7826.11	1.30719	1.47052	1.298	1.36384	1.28278	1.13711	1.44642	1.39495	1.33639	1.46149	1.14516	1.32024	1.14489	1.46095	1.43473	1.33584	1.0414	1.50936	1.58221	1.21416	1.14494	1.61057	1.38322	1.55309	1.58747	1.30203	1.42186	1.3889	1.18574	1.25037	1.39146	1.28979	1.1897	1.3803	1.35244	0.771418	0.650634	0.868261	0.723153	0.916251	0.553002	0.741048	0.651503	1.03802	0.746345	0.846642	1.05829	0.95385	0.864395
7822.26	1.30725	1.47078	1.29816	1.364	1.28283	1.13713	1.4466	1.39514	1.3367	1.46208	1.14531	1.32026	1.14509	1.46092	1.43514	1.33594	1.04136	1.50999	1.58289	1.21437	1.14505	1.61072	1.38342	1.55344	1.58805	1.30214	1.42196	1.38934	1.18598	1.25076	1.39171	1.29005	1.18982	1.38085	1.35243	0.771383	0.6506	0.868276	0.723227	0.916231	0.552894	0.741053	0.65149	1.03806	0.746362	0.846613	1.05833	0.953897	0.864455
7818.4	1.30739	1.47124	1.29843	1.3642	1.28302	1.13717	1.44706	1.39519	1.33703	1.46267	1.14558	1.32049	1.14526	1.46112	1.43545	1.33643	1.04143	1.51059	1.58345	1.21473	1.14504	1.61097	1.38354	1.55365	1.58864	1.30236	1.42239	1.38979	1.18613	1.2511	1.39197	1.2904	1.18993	1.38131	1.35257	0.771427	0.650621	0.868356	0.723281	0.916335	0.552576	0.740997	0.651573	1.03819	0.746415	0.8467	1.05842	0.953943	0.864539
7814.54	1.30766	1.47169	1.29878	1.36464	1.28331	1.13728	1.44748	1.39518	1.33729	1.46315	1.14591	1.32085	1.14542	1.46158	1.4357	1.33693	1.04167	1.51114	1.5841	1.21502	1.145	1.61155	1.38367	1.55395	1.589	1.30274	1.42307	1.38992	1.18626	1.25125	1.3922	1.29066	1.19009	1.38155	1.35298	0.771604	0.650813	0.868582	0.723482	0.916558	0.552463	0.741101	0.651746	1.03844	0.746581	0.846888	1.05855	0.954049	0.864668
7810.69	1.30785	1.47196	1.29922	1.36509	1.28342	1.13743	1.44772	1.39537	1.33748	1.4634	1.14612	1.32111	1.14558	1.46171	1.43601	1.33709	1.04191	1.5116	1.58461	1.21521	1.14514	1.6121	1.38386	1.55423	1.58935	1.303	1.42356	1.38993	1.18636	1.25128	1.39237	1.2907	1.19023	1.38173	1.35338	0.771803	0.651063	0.868837	0.72377	0.916807	0.552609	0.741353	0.651941	1.03864	0.746808	0.847059	1.05869	0.954214	0.864808
7806.83	1.30813	1.47226	1.29954	1.36543	1.28348	1.1375	1.44787	1.39579	1.33763	1.46349	1.14615	1.32118	1.14567	1.46142	1.43633	1.33716	1.04201	1.51187	1.58472	1.21536	1.14549	1.61254	1.38416	1.55433	1.58989	1.30304	1.42384	1.39011	1.18639	1.25142	1.39252	1.29069	1.19042	1.38204	1.35359	0.771937	0.651223	0.868938	0.723975	0.917008	0.552777	0.741547	0.652105	1.03869	0.746949	0.847179	1.05881	0.954419	0.864943
7802.97	1.30852	1.4726	1.29966	1.36571	1.28378	1.1376	1.44807	1.39628	1.33774	1.46374	1.14615	1.32113	1.14571	1.46142	1.4366	1.33744	1.04205	1.51208	1.58476	1.21559	1.14582	1.61286	1.38448	1.55457	1.5903	1.30312	1.4242	1.39036	1.18643	1.25159	1.39282	1.2909	1.19058	1.38243	1.35381	0.771993	0.651285	0.868904	0.724009	0.917131	0.552858	0.741564	0.652184	1.03866	0.746927	0.847248	1.05883	0.954532	0.865028
7799.11	1.30873	1.47292	1.29973	1.36587	1.28421	1.13786	1.44837	1.39663	1.33802	1.46413	1.14617	1.32111	1.1457	1.46183	1.43683	1.3377	1.04205	1.51249	1.58502	1.21588	1.14592	1.61305	1.38467	1.55499	1.59044	1.30345	1.42455	1.39061	1.18663	1.2518	1.39334	1.29123	1.19062	1.3827	1.35404	0.772005	0.651297	0.868849	0.723935	0.917224	0.552869	0.741486	0.652203	1.03865	0.746867	0.847249	1.05872	0.954446	0.865044
7795.26	1.30882	1.47333	1.29988	1.36597	1.28455	1.13808	1.44866	1.39682	1.33852	1.46437	1.14627	1.32131	1.14569	1.4622	1.43699	1.33782	1.04201	1.51292	1.58553	1.21603	1.14588	1.61342	1.3848	1.55536	1.59058	1.30392	1.42473	1.39092	1.18694	1.25215	1.3938	1.29146	1.19066	1.38274	1.35425	0.772037	0.651309	0.868826	0.723917	0.917328	0.552855	0.741487	0.652188	1.0387	0.746924	0.847205	1.05863	0.954356	0.865032
7791.4	1.30896	1.4738	1.30018	1.36617	1.28468	1.13809	1.4489	1.3971	1.33888	1.46451	1.14649	1.32171	1.14573	1.46247	1.43714	1.33797	1.04201	1.51306	1.58622	1.21606	1.14585	1.61399	1.38505	1.55584	1.59096	1.3042	1.42495	1.39117	1.18717	1.2524	1.39403	1.29166	1.19074	1.38283	1.35456	0.772103	0.651358	0.868871	0.724049	0.917435	0.552934	0.74161	0.65212	1.03886	0.747072	0.847243	1.0587	0.954403	0.86505
7787.54	1.30918	1.47417	1.30051	1.36653	1.2847	1.13804	1.44921	1.39758	1.33913	1.4648	1.14674	1.32209	1.14585	1.46278	1.4374	1.33818	1.04215	1.51308	1.58678	1.21624	1.14595	1.61445	1.38539	1.55648	1.59164	1.30426	1.42529	1.39115	1.1872	1.25246	1.3942	1.29181	1.19078	1.38302	1.35498	0.772182	0.651402	0.869034	0.724256	0.917512	0.553106	0.741742	0.652077	1.03908	0.74722	0.847429	1.05889	0.954505	0.865145
7783.69	1.30951	1.47449	1.3007	1.36693	1.28488	1.1382	1.44953	1.39804	1.33955	1.46523	1.14692	1.32238	1.14606	1.46312	1.43786	1.33843	1.04239	1.51324	1.58716	1.21665	1.14618	1.61497	1.38575	1.5571	1.59259	1.30446	1.42577	1.39097	1.18723	1.25272	1.39443	1.29191	1.19084	1.38326	1.35542	0.772255	0.65141	0.869237	0.724401	0.917584	0.553183	0.741776	0.652095	1.03919	0.747311	0.847587	1.05909	0.954626	0.865285
7779.83	1.30988	1.47491	1.30089	1.36727	1.28532	1.1385	1.45006	1.39827	1.34005	1.46561	1.14711	1.32265	1.14634	1.46354	1.43837	1.33888	1.04263	1.51363	1.58771	1.21708	1.14645	1.61579	1.38614	1.5577	1.59367	1.30491	1.42639	1.39112	1.18742	1.25328	1.39477	1.29221	1.19108	1.38374	1.35583	0.772317	0.651406	0.869307	0.72448	0.917669	0.553178	0.741729	0.652105	1.03913	0.747298	0.847535	1.05918	0.954731	0.86537
7775.97	1.3101	1.47544	1.30133	1.36761	1.28589	1.13867	1.45072	1.39834	1.3405	1.46599	1.14744	1.32288	1.14655	1.46405	1.43873	1.3394	1.04282	1.51429	1.5885	1.21749	1.14674	1.61668	1.38654	1.55826	1.59456	1.30544	1.42685	1.3917	1.18754	1.25372	1.39526	1.29269	1.19143	1.38435	1.35613	0.772381	0.651402	0.869294	0.724572	0.917725	0.553207	0.741705	0.652112	1.03904	0.747243	0.847394	1.05916	0.954766	0.865401
7772.11	1.31026	1.47601	1.30183	1.36793	1.28636	1.13868	1.45104	1.39856	1.34091	1.46647	1.14779	1.32309	1.14659	1.46448	1.43895	1.33973	1.04298	1.51501	1.58911	1.21782	1.14701	1.61761	1.38684	1.55861	1.59507	1.30601	1.42699	1.39237	1.18758	1.254	1.39578	1.29295	1.19172	1.38485	1.35635	0.772458	0.651413	0.869364	0.724693	0.917794	0.553193	0.741784	0.652164	1.03907	0.747304	0.847378	1.05913	0.954737	0.865486
7768.26	1.31058	1.47641	1.30219	1.36833	1.28665	1.13869	1.45129	1.39895	1.34127	1.46704	1.14799	1.3233	1.14668	1.46481	1.43926	1.33995	1.04312	1.51554	1.58934	1.21792	1.14721	1.61865	1.38702	1.55872	1.59551	1.3064	1.42708	1.3929	1.18773	1.25438	1.39627	1.29305	1.19195	1.38529	1.35668	0.772567	0.651448	0.869468	0.724804	0.917951	0.55316	0.741942	0.652232	1.03914	0.747475	0.847493	1.05919	0.954676	0.865612
7764.4	1.31106	1.47666	1.30256	1.36888	1.28688	1.1388	1.45194	1.39939	1.34145	1.46759	1.14813	1.32356	1.14692	1.46509	1.43981	1.34026	1.04323	1.5159	1.58959	1.21789	1.14734	1.61929	1.38722	1.559	1.59624	1.30638	1.42728	1.39333	1.18801	1.2548	1.39674	1.29339	1.19213	1.38571	1.35718	0.772686	0.651431	0.869494	0.724905	0.918179	0.553271	0.742035	0.652257	1.03914	0.747586	0.847611	1.0593	0.954636	0.865674
7760.54	1.31157	1.47719	1.30298	1.36937	1.28715	1.13899	1.4527	1.39991	1.34149	1.4681	1.14836	1.32398	1.14716	1.46535	1.44031	1.34065	1.04333	1.51618	1.59002	1.21805	1.14742	1.61949	1.38749	1.55966	1.59698	1.30621	1.42768	1.39373	1.18838	1.25503	1.3971	1.29382	1.19229	1.38615	1.35767	0.772799	0.651375	0.869506	0.725051	0.91839	0.553421	0.742015	0.652299	1.03911	0.747615	0.847657	1.05938	0.954714	0.865741
7756.69	1.31201	1.47796	1.30349	1.36972	1.28743	1.13916	1.4532	1.4004	1.34174	1.46859	1.14856	1.32448	1.14731	1.4657	1.44078	1.34099	1.04347	1.51649	1.59052	1.21844	1.14757	1.61971	1.38771	1.5604	1.59746	1.30631	1.42825	1.39402	1.1887	1.25513	1.39749	1.29403	1.19251	1.38653	1.35817	0.772959	0.651437	0.869627	0.725289	0.91855	0.553408	0.742045	0.652444	1.03919	0.747703	0.84768	1.05946	0.954922	0.86594
7752.83	1.31236	1.47845	1.30404	1.37007	1.28778	1.13935	1.45353	1.40087	1.34235	1.46905	1.14874	1.32483	1.14734	1.46612	1.44138	1.34147	1.04364	1.51704	1.59114	1.21889	1.14792	1.61988	1.38787	1.56111	1.59799	1.30661	1.42874	1.39419	1.18895	1.25525	1.39792	1.29425	1.19267	1.38681	1.35879	0.773192	0.651649	0.869869	0.725558	0.918699	0.553318	0.742237	0.652623	1.03943	0.747877	0.847762	1.05953	0.955131	0.866156
7748.97	1.31273	1.47882	1.30431	1.37033	1.28822	1.13955	1.45394	1.40137	1.34295	1.46952	1.149	1.32506	1.14738	1.46653	1.44183	1.34207	1.04377	1.51775	1.59183	1.21921	1.14829	1.61984	1.38807	1.56188	1.59862	1.30686	1.42909	1.39451	1.18923	1.25534	1.39834	1.29478	1.19282	1.38711	1.35946	0.773411	0.651814	0.870069	0.725721	0.918816	0.553269	0.742455	0.652731	1.03968	0.74804	0.84787	1.05958	0.955262	0.86626
7745.11	1.31321	1.47958	1.30455	1.37048	1.28872	1.13972	1.45437	1.40177	1.34342	1.47011	1.14926	1.32527	1.14749	1.46707	1.44225	1.34257	1.04388	1.51842	1.59246	1.21943	1.14856	1.62007	1.38841	1.56258	1.59939	1.30716	1.42946	1.39517	1.1895	1.25544	1.39892	1.2953	1.19316	1.38749	1.36008	0.77355	0.651798	0.87012	0.725771	0.918909	0.553253	0.742528	0.652776	1.03983	0.748112	0.847952	1.05967	0.955374	0.86632
7741.26	1.31374	1.48054	1.30501	1.37078	1.28934	1.13992	1.45476	1.4021	1.34394	1.47084	1.14946	1.32563	1.14762	1.46766	1.4428	1.34299	1.04408	1.51904	1.59319	1.21969	1.14876	1.62102	1.389	1.56321	1.60036	1.30765	1.42989	1.39591	1.18964	1.25574	1.39955	1.2956	1.19363	1.38802	1.36078	0.773665	0.651782	0.870172	0.725861	0.919097	0.553303	0.742559	0.652866	1.03999	0.748128	0.84806	1.05988	0.955496	0.866435
7737.4	1.31421	1.48125	1.30562	1.37122	1.29002	1.14015	1.45533	1.40232	1.3444	1.47162	1.14975	1.32613	1.14776	1.46803	1.44322	1.34336	1.04434	1.51956	1.59424	1.22007	1.14895	1.62213	1.38966	1.56379	1.6013	1.30838	1.43053	1.39649	1.18968	1.25624	1.39996	1.29583	1.19394	1.38857	1.36153	0.773763	0.651931	0.870382	0.72608	0.919356	0.55345	0.742698	0.653001	1.04019	0.748215	0.848193	1.06014	0.9556	0.866596
7733.54	1.31454	1.48171	1.3064	1.37166	1.29058	1.14026	1.45604	1.40247	1.34485	1.47227	1.15008	1.32654	1.14797	1.46814	1.44358	1.34376	1.04451	1.52002	1.59543	1.22041	1.14921	1.62294	1.39014	1.56438	1.60219	1.30923	1.43125	1.39706	1.18976	1.25666	1.40034	1.2962	1.19408	1.38892	1.36215	0.77381	0.652119	0.870643	0.726323	0.919543	0.553602	0.742852	0.653092	1.04036	0.748384	0.848229	1.06031	0.95571	0.866731
7729.69	1.31475	1.48201	1.30707	1.37207	1.29105	1.14026	1.45645	1.40284	1.34545	1.47283	1.15034	1.32688	1.14815	1.46825	1.4441	1.34424	1.04462	1.52063	1.59628	1.22062	1.14943	1.62394	1.39044	1.5649	1.60335	1.30986	1.43176	1.39764	1.19002	1.25693	1.4009	1.29674	1.19421	1.38922	1.36267	0.773917	0.652216	0.870827	0.726478	0.919689	0.553628	0.742919	0.653146	1.04047	0.748519	0.848152	1.06038	0.955859	0.866827
7725.83	1.31498	1.48235	1.30741	1.37252	1.29146	1.14034	1.45662	1.40355	1.34593	1.47343	1.15057	1.32738	1.14831	1.4686	1.44473	1.34459	1.04478	1.52127	1.59662	1.22087	1.14956	1.62514	1.3908	1.56519	1.60465	1.31022	1.43229	1.39806	1.19038	1.25726	1.40162	1.29731	1.19445	1.38969	1.36316	0.774123	0.652234	0.870997	0.726586	0.919861	0.553608	0.742975	0.653179	1.0406	0.748591	0.848128	1.06042	0.955993	0.866932
7721.97	1.3154	1.48315	1.30766	1.37304	1.29179	1.14053	1.4569	1.40421	1.34628	1.47404	1.15084	1.32787	1.14854	1.46913	1.44539	1.34494	1.04506	1.5218	1.59699	1.22122	1.14969	1.62594	1.3913	1.56564	1.60565	1.31049	1.43293	1.3983	1.19074	1.25776	1.40245	1.29776	1.19483	1.39041	1.36369	0.774303	0.65226	0.871202	0.726718	0.92004	0.553668	0.743068	0.653206	1.04083	0.748674	0.848301	1.06053	0.956145	0.867058
7718.11	1.31602	1.48429	1.30801	1.3736	1.29216	1.14079	1.45729	1.40462	1.34687	1.47468	1.15111	1.32801	1.14875	1.46977	1.44588	1.34556	1.04542	1.52241	1.59761	1.22155	1.1499	1.62647	1.39176	1.56647	1.60642	1.31074	1.43353	1.39849	1.1912	1.25846	1.40323	1.29825	1.19531	1.39125	1.36433	0.774423	0.652354	0.871372	0.726877	0.920248	0.553743	0.743156	0.653287	1.04109	0.748775	0.848598	1.06071	0.956388	0.867181
7714.26	1.31662	1.48531	1.30844	1.37409	1.29258	1.14105	1.45795	1.40507	1.34773	1.47546	1.15137	1.3281	1.14897	1.47038	1.44623	1.34624	1.04571	1.52313	1.59821	1.22184	1.15017	1.62729	1.39202	1.56724	1.60729	1.31102	1.43418	1.39888	1.19166	1.25927	1.40383	1.29881	1.1958	1.39197	1.36509	0.774595	0.652473	0.87153	0.727105	0.920466	0.553804	0.743229	0.653422	1.04128	0.748918	0.848885	1.06088	0.956663	0.867311
7710.4	1.31711	1.48611	1.30903	1.3746	1.29312	1.1413	1.4591	1.40577	1.34859	1.47633	1.15174	1.32867	1.1492	1.47083	1.44681	1.34678	1.04594	1.52392	1.59896	1.22213	1.15044	1.62827	1.39229	1.56777	1.60831	1.31137	1.43486	1.39945	1.19196	1.25994	1.40432	1.29925	1.19617	1.39252	1.36589	0.774885	0.652626	0.871823	0.727481	0.920694	0.553882	0.743367	0.653592	1.04151	0.749198	0.84911	1.06107	0.956961	0.867509
7706.54	1.31757	1.48682	1.3098	1.37524	1.29388	1.14156	1.46023	1.40642	1.34935	1.47698	1.15222	1.32945	1.14939	1.47143	1.44752	1.34733	1.04616	1.52474	1.6	1.22246	1.15069	1.62916	1.39278	1.56837	1.6095	1.31196	1.43542	1.39994	1.19219	1.26043	1.40495	1.29966	1.19633	1.39303	1.36668	0.775175	0.65283	0.872199	0.727895	0.92098	0.553948	0.743623	0.653743	1.04179	0.749506	0.849239	1.0613	0.957216	0.867734
7702.69	1.31803	1.48768	1.31069	1.37581	1.29453	1.14185	1.46106	1.40687	1.34995	1.47739	1.15265	1.33004	1.14957	1.47209	1.44815	1.3479	1.0463	1.52534	1.60116	1.22293	1.15105	1.63007	1.3933	1.56916	1.61074	1.31277	1.43578	1.40035	1.19248	1.2608	1.40565	1.30018	1.19653	1.39349	1.36747	0.775345	0.652969	0.872473	0.728143	0.921265	0.554078	0.743902	0.653818	1.042	0.749639	0.84931	1.06156	0.957304	0.867952
7698.83	1.31842	1.4886	1.31139	1.37621	1.29484	1.14207	1.46182	1.40733	1.35039	1.47793	1.15294	1.33051	1.14984	1.47245	1.44884	1.3483	1.0464	1.52583	1.60228	1.22348	1.1515	1.63103	1.39366	1.57013	1.61179	1.31338	1.43597	1.40092	1.19278	1.26113	1.40626	1.30059	1.19689	1.394	1.3682	0.7755	0.653059	0.872694	0.72828	0.921543	0.55432	0.744151	0.653932	1.04219	0.749745	0.849452	1.06185	0.957395	0.868277
7694.97	1.3188	1.48927	1.3118	1.37668	1.29509	1.14221	1.46252	1.40801	1.35067	1.47876	1.15321	1.33085	1.1501	1.47297	1.44959	1.34854	1.04656	1.52645	1.60307	1.22383	1.15182	1.63202	1.39399	1.57114	1.61292	1.31379	1.43633	1.40177	1.19312	1.2615	1.407	1.30085	1.19723	1.39484	1.36889	0.775792	0.65325	0.872957	0.728487	0.9219	0.554538	0.744381	0.654194	1.04248	0.750033	0.849648	1.06217	0.957663	0.868719
7691.11	1.31921	1.48976	1.31228	1.37729	1.29537	1.14233	1.4631	1.40877	1.35092	1.47951	1.15353	1.33111	1.15027	1.47382	1.45021	1.34886	1.04673	1.52719	1.60349	1.22394	1.152	1.63303	1.39446	1.57183	1.6142	1.31438	1.43715	1.40274	1.19359	1.26194	1.4081	1.3013	1.19752	1.39593	1.36954	0.776127	0.653497	0.873226	0.728794	0.922256	0.554676	0.744483	0.654476	1.04284	0.750317	0.849815	1.06252	0.957968	0.869053
7687.26	1.31963	1.49041	1.31309	1.37786	1.29576	1.14233	1.46366	1.40931	1.3515	1.48005	1.15383	1.33159	1.1504	1.47449	1.45079	1.34935	1.04686	1.52808	1.60411	1.22413	1.15225	1.63416	1.39507	1.57233	1.6153	1.31503	1.43819	1.40351	1.19407	1.26254	1.40922	1.30204	1.19782	1.39685	1.3702	0.77638	0.653693	0.873523	0.729147	0.922518	0.554786	0.744478	0.654639	1.04315	0.750386	0.850027	1.06292	0.958174	0.869194
7683.4	1.3201	1.49131	1.31392	1.37837	1.29646	1.14236	1.46426	1.40972	1.35239	1.48088	1.15408	1.33228	1.1506	1.47497	1.45137	1.34995	1.04706	1.5291	1.60545	1.2246	1.15264	1.63546	1.39561	1.57298	1.61645	1.31556	1.43897	1.40408	1.19443	1.26322	1.40998	1.30278	1.19813	1.39748	1.37099	0.776598	0.653905	0.873883	0.729475	0.922751	0.554899	0.744549	0.654763	1.04343	0.750394	0.850325	1.06325	0.958368	0.869343
7679.54	1.32061	1.49234	1.31443	1.37892	1.29735	1.14262	1.46504	1.41027	1.35332	1.48207	1.15444	1.33299	1.15085	1.47551	1.4521	1.35068	1.04733	1.53005	1.60712	1.22525	1.15306	1.63661	1.39608	1.57372	1.61791	1.31608	1.43942	1.40471	1.19479	1.26377	1.41052	1.3033	1.19846	1.39817	1.37196	0.776853	0.654161	0.874255	0.72973	0.922999	0.555015	0.744744	0.654939	1.04373	0.750575	0.85058	1.06344	0.958657	0.869605
7675.69	1.32111	1.49334	1.31476	1.37948	1.29816	1.14294	1.46598	1.41092	1.35416	1.48307	1.15499	1.33354	1.15109	1.47621	1.45321	1.35154	1.04765	1.53081	1.60837	1.2258	1.15341	1.63737	1.39668	1.57438	1.6192	1.31655	1.4399	1.4054	1.19511	1.26425	1.41117	1.30374	1.19891	1.39895	1.37302	0.77715	0.654306	0.874579	0.729946	0.923284	0.555124	0.744981	0.655114	1.04405	0.750902	0.85074	1.06362	0.959004	0.869871
7671.83	1.32176	1.49401	1.31523	1.38004	1.29884	1.1432	1.46694	1.41154	1.35481	1.48374	1.15559	1.3339	1.15142	1.47721	1.45437	1.35237	1.04802	1.53151	1.60917	1.22617	1.15369	1.63804	1.39736	1.57508	1.62014	1.31697	1.44069	1.40603	1.19526	1.26477	1.41199	1.30421	1.19941	1.3994	1.374	0.77742	0.654301	0.87483	0.730176	0.92364	0.555245	0.745247	0.655273	1.04428	0.751212	0.850885	1.0639	0.959307	0.870129
7667.97	1.32258	1.49453	1.31596	1.38068	1.29932	1.14348	1.46793	1.41223	1.35535	1.48447	1.15614	1.33438	1.15187	1.4782	1.45513	1.35305	1.04835	1.53236	1.60988	1.22645	1.15399	1.63904	1.39798	1.57595	1.6212	1.31749	1.4415	1.40661	1.19536	1.26529	1.41294	1.30462	1.19988	1.39956	1.37485	0.777636	0.654316	0.875044	0.730416	0.923988	0.55531	0.745537	0.655449	1.04439	0.75142	0.851046	1.06421	0.959525	0.870436
7664.11	1.32324	1.49549	1.31672	1.38142	1.2997	1.14374	1.4688	1.41308	1.35609	1.48547	1.15655	1.33519	1.15223	1.47874	1.45574	1.35359	1.04856	1.53317	1.61061	1.2267	1.15436	1.64028	1.39838	1.57691	1.62265	1.31814	1.44201	1.4074	1.19568	1.26585	1.41384	1.30504	1.20034	1.4002	1.37573	0.777821	0.654381	0.875282	0.730642	0.924224	0.555242	0.745697	0.6556	1.04455	0.751497	0.851195	1.06437	0.959648	0.870688
7660.26	1.32367	1.4968	1.31754	1.38216	1.30023	1.14395	1.4695	1.41389	1.35706	1.48661	1.1569	1.33607	1.15241	1.47912	1.45657	1.35402	1.04878	1.53391	1.61149	1.2271	1.15485	1.64167	1.39873	1.57795	1.62416	1.31879	1.44252	1.40828	1.19621	1.26663	1.41465	1.30568	1.20077	1.40134	1.37679	0.778007	0.654441	0.875542	0.730922	0.924422	0.555176	0.745688	0.655739	1.04483	0.751521	0.851341	1.06447	0.959754	0.87086
7656.4	1.32414	1.49805	1.31857	1.38276	1.30089	1.14419	1.47018	1.41457	1.35804	1.4877	1.15725	1.33677	1.15257	1.47981	1.45748	1.35459	1.0491	1.53476	1.61276	1.22764	1.15544	1.6433	1.39926	1.57905	1.62541	1.31946	1.44329	1.40887	1.19676	1.2675	1.41545	1.30647	1.20111	1.40216	1.37793	0.77827	0.654602	0.875791	0.731337	0.924713	0.555334	0.745734	0.655934	1.04522	0.751652	0.851504	1.06471	0.959997	0.871074
7652.54	1.32479	1.49915	1.31946	1.38332	1.30169	1.1444	1.47099	1.41534	1.35886	1.48876	1.15772	1.33729	1.1528	1.48058	1.45834	1.35546	1.04942	1.5358	1.61422	1.22816	1.15594	1.64486	1.39971	1.58019	1.62657	1.32013	1.44419	1.40943	1.19727	1.26818	1.41636	1.3072	1.20153	1.40253	1.37899	0.778624	0.654892	0.876081	0.731775	0.925084	0.5557	0.745986	0.656167	1.04567	0.751916	0.851725	1.06508	0.96036	0.871363
7648.69	1.32556	1.50015	1.31998	1.38398	1.30257	1.14459	1.47202	1.41623	1.35972	1.4898	1.15821	1.3378	1.15309	1.48116	1.45923	1.35644	1.04976	1.53695	1.61551	1.22858	1.1563	1.64605	1.40003	1.58124	1.62781	1.32071	1.44497	1.41024	1.1977	1.26866	1.41741	1.30775	1.20212	1.40289	1.37996	0.779014	0.655214	0.876535	0.732083	0.925434	0.55599	0.746358	0.656419	1.04608	0.752229	0.85205	1.06547	0.960759	0.871731
7644.83	1.32627	1.50117	1.32054	1.38472	1.30327	1.14476	1.47319	1.41695	1.36068	1.49063	1.15859	1.33831	1.15336	1.48169	1.4601	1.35724	1.05008	1.53801	1.61658	1.2289	1.15667	1.64711	1.40065	1.58203	1.62919	1.32148	1.44552	1.41112	1.19812	1.26909	1.41854	1.30823	1.20267	1.40356	1.38081	0.779401	0.655466	0.877061	0.732317	0.925737	0.556035	0.746623	0.656664	1.04646	0.752479	0.852445	1.06584	0.961185	0.872127
7640.97	1.32688	1.50226	1.32132	1.38545	1.30379	1.14494	1.47434	1.41755	1.36155	1.49129	1.15898	1.33875	1.15357	1.48235	1.46101	1.35783	1.05034	1.53893	1.61743	1.22928	1.15717	1.64826	1.4015	1.58284	1.631	1.32251	1.44621	1.41213	1.19867	1.26974	1.4196	1.30882	1.20305	1.40471	1.38185	0.779716	0.65556	0.877407	0.732565	0.926063	0.555966	0.746675	0.656842	1.04679	0.752547	0.852805	1.06615	0.961533	0.872418
7637.11	1.32752	1.50317	1.32216	1.3861	1.30435	1.14517	1.47542	1.41826	1.36238	1.49203	1.15949	1.3394	1.15387	1.48315	1.46199	1.35845	1.05059	1.53991	1.61834	1.22979	1.15775	1.64952	1.40213	1.58387	1.63306	1.32343	1.44722	1.41331	1.19934	1.27063	1.42053	1.30956	1.20336	1.40612	1.38319	0.779943	0.655587	0.877629	0.732833	0.926445	0.555995	0.746711	0.656983	1.04709	0.75251	0.853076	1.06646	0.961697	0.872628
7633.26	1.3282	1.50381	1.32317	1.38666	1.30506	1.14538	1.47651	1.41908	1.36333	1.4929	1.15993	1.34027	1.15431	1.48411	1.46288	1.35913	1.05086	1.54103	1.61958	1.23036	1.15831	1.65052	1.40255	1.58503	1.63484	1.32398	1.44815	1.41416	1.20005	1.27145	1.42136	1.31034	1.20375	1.40724	1.38444	0.780161	0.655666	0.877909	0.733122	0.926809	0.556212	0.746911	0.657144	1.04743	0.752563	0.853255	1.06683	0.961772	0.872846
7629.4	1.32889	1.50461	1.32429	1.38732	1.30578	1.1456	1.47758	1.41999	1.36438	1.49386	1.16035	1.34103	1.15475	1.48517	1.46374	1.35978	1.05116	1.54221	1.62106	1.23091	1.15867	1.65117	1.40318	1.58636	1.6364	1.32431	1.44872	1.41457	1.20061	1.27215	1.42219	1.31103	1.20428	1.40804	1.38545	0.780397	0.655729	0.87826	0.733399	0.927088	0.556511	0.747127	0.657295	1.0478	0.752773	0.853356	1.06714	0.96194	0.873076
7625.54	1.32966	1.50587	1.32516	1.3881	1.30645	1.1459	1.47843	1.42089	1.36544	1.49502	1.16102	1.34161	1.15517	1.4862	1.46482	1.36056	1.05155	1.54334	1.62273	1.23151	1.15897	1.65226	1.40404	1.58769	1.63803	1.32469	1.44925	1.4151	1.20088	1.27279	1.42308	1.31161	1.2049	1.40888	1.38655	0.780662	0.655777	0.878686	0.733711	0.927346	0.556659	0.747203	0.657455	1.04822	0.75308	0.8535	1.06737	0.962274	0.873364
7621.69	1.33037	1.50733	1.3259	1.38892	1.30725	1.14628	1.47919	1.42189	1.36655	1.49628	1.1618	1.34224	1.15548	1.4872	1.466	1.36157	1.05196	1.54437	1.6244	1.23211	1.15949	1.65383	1.40475	1.58869	1.63966	1.32539	1.45008	1.41585	1.20113	1.27343	1.42412	1.31225	1.20557	1.40968	1.38789	0.781033	0.655939	0.879183	0.734169	0.927707	0.556605	0.747283	0.657697	1.04868	0.753378	0.853801	1.06765	0.962709	0.87374
7617.83	1.33093	1.50873	1.32679	1.38981	1.3081	1.14659	1.48018	1.42295	1.36758	1.49731	1.16231	1.34294	1.15566	1.48816	1.46709	1.36264	1.05231	1.5453	1.62571	1.23259	1.16007	1.65539	1.40521	1.58936	1.64123	1.32642	1.45102	1.41657	1.20159	1.27422	1.42549	1.31298	1.20613	1.41037	1.38917	0.781534	0.656254	0.879662	0.73469	0.928222	0.556603	0.747575	0.658015	1.04916	0.753648	0.854219	1.06807	0.963156	0.874172
7613.97	1.33153	1.50981	1.32765	1.39074	1.30879	1.14683	1.48143	1.42377	1.3684	1.49818	1.1627	1.34358	1.15601	1.48886	1.46828	1.36357	1.05269	1.54612	1.62663	1.23296	1.16051	1.65702	1.40568	1.5902	1.64294	1.32756	1.45195	1.41733	1.2022	1.27509	1.42693	1.31373	1.2066	1.41128	1.39025	0.782029	0.656627	0.880111	0.735135	0.928774	0.556857	0.748013	0.658364	1.04961	0.753959	0.854626	1.06858	0.963589	0.874618
7610.11	1.33226	1.51061	1.32827	1.39162	1.3094	1.14717	1.48269	1.42446	1.36915	1.49909	1.16317	1.34434	1.15644	1.48938	1.46942	1.36428	1.05308	1.5471	1.62757	1.23328	1.16086	1.65852	1.40628	1.59154	1.64492	1.32856	1.45301	1.4183	1.2028	1.27591	1.42804	1.31448	1.20707	1.41248	1.39117	0.782401	0.656922	0.880583	0.735494	0.929205	0.557193	0.748315	0.658689	1.05002	0.754275	0.854949	1.06903	0.964005	0.875004
7606.26	1.33311	1.51166	1.32899	1.39251	1.31014	1.14757	1.48397	1.42538	1.37004	1.50013	1.16371	1.34526	1.15668	1.4901	1.47039	1.36498	1.05341	1.54836	1.62893	1.23359	1.16123	1.65959	1.40693	1.59301	1.64697	1.32926	1.45401	1.41933	1.20329	1.27669	1.42914	1.3152	1.20759	1.41358	1.39221	0.782697	0.657093	0.880999	0.73581	0.929529	0.557327	0.748382	0.658948	1.05035	0.754455	0.855221	1.06938	0.96436	0.875326
7602.4	1.33398	1.51299	1.32998	1.39346	1.31109	1.14789	1.4852	1.42665	1.37099	1.50146	1.16432	1.34593	1.15692	1.49081	1.47153	1.36576	1.05373	1.54948	1.63064	1.23409	1.16165	1.66092	1.40767	1.59417	1.64898	1.32981	1.4548	1.42019	1.20381	1.27739	1.43046	1.31584	1.2082	1.41442	1.39358	0.782997	0.657194	0.881331	0.736116	0.92986	0.557339	0.74845	0.659163	1.05068	0.75457	0.855454	1.06971	0.964662	0.875638
7598.54	1.33469	1.51421	1.33092	1.39445	1.31211	1.14819	1.48627	1.42798	1.37199	1.50293	1.165	1.34638	1.15738	1.49115	1.47289	1.36653	1.05415	1.55047	1.63223	1.23477	1.16205	1.6629	1.40838	1.59509	1.65104	1.33062	1.45548	1.42088	1.20443	1.27802	1.43162	1.31643	1.20892	1.41526	1.39511	0.783313	0.657223	0.881726	0.736406	0.930223	0.557419	0.748672	0.659366	1.05106	0.754818	0.85565	1.07004	0.964951	0.875926
7594.69	1.3352	1.51531	1.33177	1.39537	1.31296	1.14858	1.48721	1.429	1.37324	1.5042	1.16562	1.34703	1.15785	1.49179	1.47407	1.36728	1.05463	1.55172	1.63357	1.23538	1.16248	1.66488	1.40895	1.59601	1.65294	1.33171	1.45618	1.42165	1.20501	1.27882	1.4325	1.31717	1.2096	1.41629	1.39658	0.783602	0.657191	0.882185	0.736689	0.930578	0.557546	0.74888	0.659555	1.05142	0.755094	0.85587	1.07034	0.965178	0.876183
7590.83	1.3357	1.51649	1.33272	1.39604	1.31359	1.14898	1.48823	1.42976	1.37463	1.50521	1.1661	1.34791	1.15819	1.49317	1.4749	1.36807	1.05496	1.55317	1.63487	1.23582	1.163	1.66638	1.40968	1.59711	1.6546	1.33276	1.45685	1.42277	1.20542	1.27976	1.4335	1.3181	1.21013	1.41741	1.39785	0.783908	0.657277	0.88265	0.73704	0.930963	0.557725	0.749052	0.659807	1.05178	0.755286	0.856179	1.07068	0.965423	0.876498
7586.97	1.33639	1.51769	1.33368	1.39659	1.31414	1.14916	1.48944	1.43054	1.37579	1.50614	1.16654	1.34881	1.15846	1.49449	1.47563	1.36885	1.05514	1.55452	1.63609	1.23622	1.16359	1.66744	1.41059	1.59817	1.65638	1.33359	1.45752	1.42418	1.20579	1.28069	1.43478	1.31898	1.21059	1.41845	1.39891	0.784372	0.657593	0.883172	0.737493	0.931433	0.557959	0.749402	0.660199	1.05229	0.755563	0.856581	1.07121	0.965902	0.876912
7583.11	1.33724	1.51879	1.33445	1.39735	1.31492	1.14927	1.49076	1.4314	1.37679	1.50715	1.16712	1.34962	1.1588	1.49537	1.47662	1.36961	1.05546	1.55572	1.63734	1.2368	1.16425	1.6685	1.41132	1.59913	1.6583	1.33431	1.45834	1.42555	1.20641	1.28158	1.43611	1.31978	1.21118	1.41953	1.39996	0.784956	0.657997	0.883727	0.737985	0.931958	0.558168	0.749859	0.660594	1.05295	0.755955	0.857015	1.07183	0.966526	0.877348
7579.26	1.3381	1.51992	1.33523	1.39823	1.31591	1.14952	1.492	1.43249	1.37785	1.50833	1.1678	1.35042	1.15919	1.49617	1.47799	1.37045	1.05595	1.5569	1.63899	1.23753	1.16489	1.66996	1.41188	1.60022	1.66018	1.3351	1.45938	1.42673	1.20726	1.2825	1.43734	1.32058	1.21186	1.42078	1.40118	0.785481	0.658331	0.884288	0.738466	0.932476	0.55835	0.750185	0.660859	1.05358	0.756334	0.857438	1.07242	0.967043	0.877781
7575.4	1.3389	1.52115	1.33631	1.39918	1.31679	1.1499	1.4932	1.4338	1.37889	1.50957	1.1685	1.35144	1.15955	1.49704	1.47962	1.37134	1.05637	1.5581	1.64088	1.23814	1.16539	1.67159	1.4125	1.60146	1.66201	1.33612	1.4606	1.42775	1.20794	1.28343	1.43858	1.32133	1.2124	1.42195	1.40264	0.785919	0.658547	0.884863	0.738953	0.932925	0.558519	0.750416	0.661076	1.05408	0.756645	0.85782	1.073	0.967431	0.878215
7571.54	1.33969	1.5224	1.33747	1.40017	1.31755	1.15029	1.49439	1.43508	1.37993	1.51078	1.16919	1.35259	1.15988	1.49795	1.48126	1.37225	1.05671	1.5593	1.64253	1.23858	1.16578	1.67327	1.41325	1.60287	1.66389	1.33711	1.46172	1.4287	1.20833	1.28424	1.44002	1.32196	1.21288	1.42283	1.4042	0.786315	0.658666	0.885386	0.739419	0.933299	0.558639	0.750635	0.661273	1.05448	0.756854	0.858144	1.07349	0.967789	0.878565
7567.69	1.34055	1.52387	1.3384	1.40103	1.31831	1.15064	1.4954	1.43615	1.38098	1.51195	1.16973	1.35356	1.16019	1.49884	1.48273	1.37318	1.0571	1.56043	1.64398	1.23906	1.16617	1.67508	1.4141	1.60441	1.66586	1.33777	1.46261	1.42971	1.20876	1.28498	1.44149	1.3226	1.21354	1.42383	1.40555	0.786669	0.658794	0.885859	0.739808	0.933684	0.558778	0.750833	0.661433	1.05492	0.757	0.858445	1.07385	0.968153	0.87884
7563.83	1.34138	1.52545	1.33915	1.40185	1.31904	1.15098	1.49645	1.43705	1.38194	1.51298	1.17011	1.35432	1.16046	1.49962	1.48407	1.37402	1.05753	1.56161	1.64554	1.23963	1.16664	1.67675	1.41501	1.60563	1.66771	1.33843	1.46357	1.43062	1.20937	1.28584	1.44269	1.32356	1.21427	1.42515	1.40658	0.787046	0.659001	0.886342	0.740144	0.934165	0.559007	0.751079	0.661696	1.05549	0.757205	0.858795	1.07421	0.968528	0.879219
7559.97	1.34216	1.52679	1.33998	1.40288	1.31993	1.15135	1.49795	1.43807	1.38307	1.51388	1.17062	1.35501	1.16082	1.50042	1.4854	1.37493	1.05791	1.56293	1.64711	1.24029	1.1672	1.678	1.41588	1.60649	1.66949	1.33929	1.46469	1.43147	1.20993	1.28677	1.44373	1.3247	1.21499	1.42635	1.40774	0.787445	0.659222	0.88681	0.74049	0.93471	0.55915	0.751348	0.662087	1.05614	0.757488	0.859192	1.07462	0.96892	0.879717
7556.11	1.34287	1.52794	1.34096	1.40412	1.321	1.1518	1.49957	1.43937	1.38458	1.51489	1.17147	1.35579	1.16132	1.50131	1.48672	1.37605	1.05831	1.56413	1.64859	1.24099	1.16775	1.67921	1.41658	1.60762	1.6716	1.3402	1.46559	1.43246	1.21036	1.28769	1.44491	1.32567	1.21576	1.42738	1.4092	0.787791	0.659394	0.887317	0.740866	0.935205	0.559099	0.751565	0.662426	1.05674	0.757795	0.859522	1.07508	0.96931	0.880153
7552.26	1.3435	1.52916	1.34198	1.40528	1.32199	1.1522	1.50098	1.44059	1.38618	1.51596	1.17237	1.35671	1.16177	1.5022	1.48786	1.37699	1.05871	1.56523	1.65012	1.24156	1.16823	1.68083	1.4172	1.60913	1.67388	1.34094	1.46637	1.43356	1.21098	1.28869	1.44643	1.32644	1.21647	1.4285	1.41068	0.788173	0.659632	0.887939	0.741285	0.935653	0.559059	0.751854	0.662715	1.05721	0.758146	0.859818	1.07564	0.969732	0.880521
7548.4	1.34414	1.5305	1.34292	1.4063	1.32278	1.15243	1.50226	1.44155	1.38752	1.51694	1.17311	1.35755	1.16213	1.50324	1.48897	1.37763	1.05907	1.56652	1.65178	1.24202	1.1688	1.68265	1.41796	1.61053	1.67589	1.34168	1.46731	1.43472	1.21192	1.28973	1.44805	1.32712	1.21706	1.42974	1.41221	0.78866	0.660013	0.888558	0.741758	0.936148	0.559237	0.752258	0.66308	1.05763	0.758501	0.860196	1.07626	0.970265	0.880936
7544.54	1.34482	1.53171	1.34377	1.40732	1.32347	1.15256	1.50348	1.44253	1.3887	1.51807	1.17379	1.3582	1.16255	1.50442	1.4904	1.3783	1.05954	1.56813	1.65353	1.24254	1.16948	1.68441	1.41879	1.61176	1.67791	1.34284	1.46806	1.43596	1.21289	1.29072	1.4494	1.32776	1.21766	1.43107	1.41385	0.789094	0.660341	0.889048	0.742219	0.936649	0.559545	0.752533	0.663425	1.05807	0.758737	0.860597	1.07677	0.970782	0.881335
7540.69	1.34556	1.5327	1.3447	1.40839	1.32424	1.15286	1.50469	1.44359	1.3899	1.51936	1.17452	1.35883	1.16301	1.50551	1.49208	1.37918	1.06016	1.5699	1.65512	1.24317	1.17008	1.68623	1.41947	1.61301	1.6802	1.34405	1.46845	1.43729	1.21365	1.2917	1.45057	1.32858	1.21824	1.43243	1.41541	0.789386	0.660446	0.889502	0.742599	0.937056	0.559737	0.752576	0.663631	1.05846	0.758844	0.860901	1.07711	0.971061	0.881668
7536.83	1.34651	1.53396	1.34571	1.40933	1.32511	1.15337	1.50601	1.44474	1.39111	1.52055	1.17527	1.35961	1.16341	1.50654	1.49366	1.38024	1.06068	1.57159	1.65654	1.24384	1.17056	1.68822	1.42005	1.61433	1.68238	1.34495	1.46902	1.43846	1.21426	1.29262	1.45182	1.32957	1.21884	1.43365	1.41671	0.789726	0.660415	0.890065	0.742949	0.937386	0.559759	0.752598	0.663799	1.05883	0.758951	0.8611	1.07743	0.971189	0.881987
7532.97	1.34754	1.53543	1.34677	1.41012	1.32594	1.15382	1.5076	1.44613	1.39225	1.52174	1.17603	1.3607	1.16376	1.50757	1.49513	1.38141	1.06104	1.57312	1.65834	1.2444	1.17114	1.69026	1.4207	1.61563	1.6844	1.34584	1.47004	1.43935	1.21482	1.29351	1.45304	1.33043	1.2197	1.43468	1.41791	0.790292	0.660435	0.890721	0.743388	0.937779	0.559727	0.752793	0.664089	1.05943	0.759191	0.861383	1.0779	0.97146	0.882307
7529.12	1.3483	1.53664	1.34798	1.41103	1.3267	1.15414	1.50942	1.44759	1.39342	1.5231	1.17686	1.36196	1.1641	1.50853	1.49658	1.38259	1.06144	1.57437	1.66041	1.24488	1.1718	1.69199	1.4216	1.61674	1.68692	1.34683	1.47134	1.44029	1.21537	1.2944	1.45426	1.33116	1.22064	1.43574	1.41912	0.790986	0.660609	0.891345	0.74395	0.938318	0.559782	0.753148	0.664507	1.06023	0.759562	0.861897	1.0785	0.971958	0.882694
7525.26	1.34882	1.53795	1.34918	1.41203	1.32746	1.15445	1.51103	1.44885	1.39465	1.52437	1.17764	1.36307	1.16451	1.50954	1.49804	1.3836	1.06196	1.5755	1.66198	1.24545	1.17232	1.69346	1.42265	1.61792	1.68985	1.34771	1.47291	1.44148	1.21593	1.29535	1.45588	1.33203	1.22135	1.43699	1.4203	0.791623	0.660937	0.891895	0.744533	0.938911	0.560049	0.753559	0.664939	1.06091	0.759962	0.862472	1.07911	0.972508	0.883197
7521.4	1.34946	1.53966	1.35018	1.41297	1.32831	1.15482	1.51223	1.45004	1.39577	1.52532	1.17828	1.364	1.16499	1.51077	1.4995	1.38439	1.06242	1.57678	1.66324	1.24607	1.17275	1.69521	1.42353	1.61948	1.69226	1.34845	1.47433	1.4429	1.21655	1.29652	1.45783	1.33298	1.22196	1.43822	1.42145	0.792137	0.661295	0.892434	0.745008	0.939461	0.560429	0.753918	0.665306	1.06139	0.7603	0.862923	1.07968	0.97298	0.8837
7517.54	1.35028	1.54123	1.35115	1.41387	1.32919	1.15529	1.51333	1.45125	1.39691	1.52625	1.17891	1.36482	1.16551	1.51197	1.50084	1.38524	1.06281	1.5779	1.66491	1.24669	1.17328	1.69725	1.42426	1.62106	1.69398	1.34927	1.47513	1.44428	1.21731	1.29779	1.45958	1.33397	1.22261	1.43948	1.42271	0.792592	0.66153	0.893019	0.745348	0.939967	0.560632	0.754162	0.665604	1.06189	0.760554	0.863282	1.08017	0.973411	0.884119
7513.69	1.35109	1.54232	1.35227	1.41486	1.33004	1.15572	1.51449	1.45236	1.39826	1.52738	1.17962	1.36562	1.16601	1.51286	1.50211	1.38626	1.06316	1.57886	1.66709	1.24745	1.17394	1.69875	1.42499	1.62237	1.69548	1.35028	1.47562	1.44543	1.21806	1.29887	1.46084	1.33494	1.22328	1.44081	1.42427	0.793118	0.661744	0.89366	0.745691	0.940504	0.560656	0.754403	0.665923	1.06253	0.760806	0.863699	1.08065	0.973876	0.884577
7509.83	1.35184	1.54328	1.35338	1.41596	1.33092	1.15606	1.51562	1.45336	1.39965	1.52861	1.18033	1.36658	1.16642	1.51352	1.5035	1.38726	1.06349	1.58003	1.66919	1.24828	1.17463	1.69991	1.42574	1.62358	1.6971	1.35144	1.47631	1.4465	1.21854	1.29985	1.46202	1.33572	1.22404	1.44195	1.42592	0.793713	0.662083	0.894324	0.746164	0.941089	0.560795	0.754762	0.666317	1.06317	0.761101	0.864245	1.08126	0.974364	0.885152
7505.97	1.35269	1.54437	1.35431	1.41691	1.33187	1.15639	1.51682	1.45457	1.40091	1.52977	1.18106	1.36767	1.16678	1.51429	1.50497	1.38816	1.06394	1.58133	1.67051	1.24899	1.17526	1.70165	1.42656	1.62497	1.69903	1.35267	1.47744	1.44765	1.219	1.30086	1.46358	1.33646	1.22486	1.44292	1.42724	0.794238	0.662403	0.894983	0.746667	0.941638	0.561145	0.755105	0.666705	1.06372	0.761399	0.864773	1.08194	0.974798	0.885696
7502.12	1.35356	1.54555	1.35508	1.4177	1.33265	1.15671	1.5182	1.45616	1.40213	1.53088	1.18186	1.36849	1.16717	1.51537	1.50638	1.38906	1.0645	1.58268	1.67146	1.24948	1.17574	1.70378	1.42731	1.62644	1.70141	1.35378	1.4787	1.44876	1.21966	1.30178	1.46531	1.33732	1.22565	1.44411	1.42835	0.794695	0.662577	0.895622	0.747086	0.942182	0.56154	0.755319	0.667024	1.06428	0.761723	0.865158	1.08256	0.975182	0.886116
7498.26	1.35426	1.54674	1.35583	1.41883	1.33317	1.15701	1.51977	1.45761	1.40332	1.53185	1.18257	1.36904	1.16751	1.51652	1.5077	1.39002	1.06495	1.58419	1.67286	1.24984	1.1761	1.70575	1.42786	1.62778	1.70402	1.3546	1.47984	1.44986	1.22033	1.30264	1.46683	1.33828	1.22633	1.44557	1.42973	0.795202	0.662727	0.896277	0.747494	0.942783	0.561792	0.755567	0.667329	1.0649	0.76213	0.865503	1.08317	0.975594	0.886513
7494.4	1.35483	1.54797	1.35665	1.42023	1.33381	1.15736	1.52137	1.45861	1.40457	1.53256	1.18315	1.36982	1.16784	1.51751	1.50899	1.39096	1.06529	1.58564	1.67459	1.25024	1.17651	1.70769	1.42842	1.62909	1.70639	1.35527	1.4808	1.45097	1.22094	1.30359	1.46837	1.33926	1.2269	1.44689	1.43128	0.795766	0.66297	0.897001	0.747978	0.943354	0.561847	0.75595	0.667698	1.06553	0.762549	0.865985	1.08377	0.976053	0.886995
7490.54	1.35547	1.54927	1.35752	1.4214	1.33458	1.15773	1.5228	1.45958	1.40593	1.5333	1.18369	1.37093	1.16825	1.5184	1.51046	1.39189	1.06566	1.58685	1.67625	1.25073	1.17701	1.70962	1.42907	1.63053	1.70839	1.35605	1.48169	1.45205	1.22157	1.3047	1.46996	1.34014	1.22743	1.44798	1.43255	0.796294	0.663214	0.897695	0.74848	0.943791	0.561869	0.756259	0.66808	1.06611	0.762817	0.866561	1.08431	0.976511	0.887462
7486.69	1.35617	1.55068	1.35832	1.42226	1.33533	1.15809	1.52397	1.46082	1.40716	1.53426	1.18433	1.37199	1.16868	1.5192	1.51198	1.39273	1.06613	1.58799	1.6778	1.25133	1.17753	1.71121	1.42976	1.63187	1.7101	1.35699	1.48287	1.45331	1.22221	1.3059	1.47137	1.34088	1.22806	1.44907	1.43365	0.796751	0.663349	0.898263	0.74895	0.944115	0.562031	0.756367	0.668363	1.06667	0.762926	0.867014	1.08474	0.976924	0.887772
7482.83	1.35688	1.5522	1.35895	1.42296	1.33631	1.15851	1.52501	1.46216	1.40824	1.53526	1.18516	1.37296	1.1691	1.51999	1.51334	1.39347	1.06674	1.58932	1.67948	1.25201	1.17811	1.71258	1.43052	1.63297	1.71189	1.35797	1.48417	1.45478	1.22293	1.30701	1.4726	1.34161	1.2288	1.45021	1.43494	0.79721	0.663417	0.89878	0.749449	0.944493	0.562254	0.756457	0.668613	1.06725	0.763069	0.867359	1.08512	0.977356	0.888049
7478.97	1.35757	1.55355	1.35969	1.42368	1.33742	1.15889	1.52628	1.46328	1.40949	1.53643	1.18599	1.37395	1.16947	1.52093	1.51479	1.39437	1.06732	1.59087	1.68145	1.25273	1.17873	1.71406	1.43134	1.63419	1.71405	1.35898	1.485	1.45609	1.2237	1.30795	1.47401	1.34244	1.22948	1.45137	1.43633	0.797785	0.663548	0.899368	0.750016	0.945081	0.562352	0.756762	0.669012	1.06792	0.763433	0.867813	1.08563	0.977917	0.888494
7475.12	1.35835	1.55457	1.36073	1.4247	1.33822	1.15917	1.52784	1.46427	1.4109	1.53784	1.18661	1.37489	1.16976	1.52183	1.51645	1.39548	1.0677	1.59228	1.68321	1.25349	1.17925	1.71554	1.43214	1.63566	1.71616	1.36001	1.48548	1.4571	1.22438	1.30882	1.47571	1.34329	1.23003	1.45252	1.43759	0.798496	0.663807	0.900081	0.750589	0.945811	0.562368	0.757271	0.669548	1.06866	0.763981	0.868358	1.0863	0.978553	0.889103
7471.26	1.35922	1.55549	1.36169	1.42598	1.33879	1.15942	1.52931	1.46537	1.41212	1.53918	1.18702	1.37571	1.17005	1.52266	1.51805	1.39643	1.06799	1.59349	1.6846	1.25411	1.17968	1.71682	1.43303	1.63702	1.71818	1.36094	1.48609	1.45804	1.225	1.30965	1.4774	1.34413	1.23061	1.45366	1.43868	0.799172	0.664091	0.900814	0.751034	0.946426	0.562523	0.757709	0.669991	1.06928	0.764469	0.868795	1.08691	0.979048	0.889714
7467.4	1.35986	1.55651	1.36242	1.42715	1.33931	1.15968	1.53057	1.46657	1.41311	1.54019	1.18754	1.37647	1.17037	1.52373	1.51948	1.39706	1.06831	1.59485	1.68614	1.25459	1.18018	1.71813	1.43395	1.63807	1.7204	1.36168	1.48681	1.45913	1.22572	1.31047	1.47869	1.345	1.23128	1.45481	1.43969	0.799694	0.66435	0.90144	0.751357	0.946872	0.562845	0.757969	0.670281	1.06972	0.764794	0.869125	1.08734	0.979388	0.890199
7463.54	1.36031	1.55764	1.36324	1.42799	1.33986	1.15987	1.53178	1.46772	1.41413	1.54071	1.1883	1.37726	1.17071	1.52482	1.52083	1.39775	1.06863	1.59627	1.68793	1.25509	1.18071	1.71976	1.43468	1.63898	1.72234	1.3624	1.48763	1.46044	1.22652	1.31149	1.47973	1.34592	1.2319	1.45606	1.44081	0.800166	0.664653	0.901995	0.751734	0.947372	0.563068	0.758228	0.670567	1.07019	0.765065	0.869499	1.08775	0.979796	0.890654
7459.69	1.36084	1.55876	1.36411	1.42878	1.34045	1.16004	1.53297	1.46887	1.41535	1.54107	1.1891	1.3782	1.17106	1.52542	1.52215	1.39866	1.06899	1.59754	1.68973	1.25559	1.18117	1.72148	1.43525	1.63997	1.72391	1.3633	1.48875	1.46173	1.22727	1.31276	1.48094	1.34681	1.2325	1.45734	1.44213	0.800677	0.665	0.902568	0.752252	0.947963	0.56309	0.758536	0.67089	1.07074	0.765346	0.869954	1.08823	0.980302	0.891168
7455.83	1.36139	1.55975	1.36473	1.42965	1.3411	1.16028	1.53428	1.47009	1.41665	1.54184	1.18985	1.37922	1.17149	1.52577	1.52341	1.39944	1.06944	1.59895	1.69159	1.25604	1.18164	1.72302	1.43589	1.64111	1.72571	1.36428	1.49003	1.46282	1.22794	1.31391	1.48226	1.3476	1.23319	1.4584	1.44352	0.801175	0.665299	0.903201	0.75282	0.948475	0.563144	0.758798	0.671193	1.07131	0.765647	0.870422	1.08875	0.980777	0.891622
7451.97	1.36197	1.56078	1.36519	1.43052	1.34184	1.16058	1.53566	1.47126	1.41792	1.54288	1.19054	1.38006	1.17192	1.52637	1.52468	1.40009	1.06994	1.60047	1.69338	1.25651	1.1821	1.72455	1.43649	1.64247	1.72775	1.36516	1.49099	1.46384	1.22838	1.31462	1.48349	1.34823	1.23391	1.4594	1.44474	0.801651	0.665489	0.903861	0.753285	0.948872	0.563347	0.759002	0.671482	1.07185	0.76593	0.870827	1.08921	0.981186	0.891937
7448.12	1.36269	1.56192	1.36583	1.43145	1.34265	1.16088	1.53684	1.47232	1.41913	1.54378	1.19114	1.38077	1.17225	1.52721	1.52607	1.4009	1.0704	1.60172	1.69475	1.25708	1.18249	1.72627	1.43699	1.64399	1.72975	1.36602	1.49167	1.46483	1.22864	1.31517	1.4848	1.34875	1.23454	1.46058	1.44575	0.802134	0.665622	0.904479	0.753568	0.949243	0.563572	0.759192	0.67178	1.07232	0.766092	0.871147	1.0896	0.981524	0.892186
7444.26	1.36339	1.56299	1.36666	1.43246	1.34343	1.16122	1.53784	1.47338	1.42023	1.54466	1.19167	1.38163	1.17257	1.5284	1.52755	1.40179	1.07075	1.60264	1.69589	1.25776	1.18284	1.72784	1.43763	1.64535	1.73157	1.36703	1.49256	1.46583	1.22911	1.31596	1.48612	1.34935	1.23508	1.4618	1.44677	0.802617	0.665767	0.905033	0.753803	0.949639	0.563766	0.759405	0.672051	1.07277	0.766151	0.871447	1.09001	0.981812	0.892482
7440.4	1.36393	1.56404	1.3675	1.43343	1.34414	1.16159	1.53869	1.4745	1.42131	1.54578	1.19219	1.38259	1.17301	1.52975	1.52899	1.4026	1.07109	1.60347	1.69728	1.25855	1.18319	1.72918	1.43826	1.64668	1.73305	1.36827	1.49354	1.46685	1.22987	1.31695	1.48719	1.35011	1.23561	1.46287	1.4479	0.803119	0.665926	0.905551	0.754158	0.950045	0.563871	0.759649	0.67231	1.07331	0.766293	0.871799	1.09048	0.982148	0.892875
7436.54	1.36441	1.56515	1.36823	1.43428	1.34485	1.16193	1.53961	1.47565	1.42237	1.54672	1.19273	1.38335	1.17348	1.53074	1.5301	1.40327	1.07151	1.60443	1.69881	1.25929	1.18369	1.73091	1.43867	1.64811	1.73452	1.36949	1.49433	1.46782	1.23067	1.31792	1.48817	1.35092	1.23613	1.46391	1.44897	0.803621	0.66612	0.906047	0.754588	0.950438	0.563845	0.759886	0.672634	1.07389	0.76661	0.872205	1.09093	0.982572	0.893259
7432.69	1.36496	1.56613	1.36885	1.43507	1.34546	1.16217	1.54096	1.47663	1.4233	1.54731	1.19333	1.38399	1.17395	1.53146	1.53093	1.40391	1.07197	1.60559	1.70042	1.25979	1.1844	1.73287	1.43925	1.64923	1.73647	1.3701	1.4952	1.46891	1.23131	1.31886	1.48915	1.35167	1.23672	1.46482	1.44991	0.804133	0.666378	0.906567	0.75505	0.950852	0.56392	0.76013	0.673041	1.07445	0.766996	0.872643	1.09136	0.983074	0.893583
7428.83	1.3656	1.56685	1.36945	1.43588	1.34588	1.16235	1.54239	1.47739	1.42433	1.54793	1.19399	1.38478	1.1744	1.5322	1.53183	1.40485	1.07237	1.60689	1.702	1.2602	1.18506	1.73453	1.43993	1.64991	1.7387	1.37016	1.496	1.47007	1.23172	1.31965	1.49002	1.35236	1.23739	1.46548	1.45086	0.804743	0.666712	0.907234	0.755612	0.951348	0.564214	0.760497	0.673479	1.07502	0.767391	0.873125	1.09188	0.983679	0.894047
7424.97	1.3663	1.56759	1.37005	1.43674	1.34637	1.16252	1.54356	1.47815	1.42552	1.54861	1.19465	1.3856	1.17468	1.53282	1.53291	1.40587	1.07279	1.60824	1.70313	1.26063	1.18552	1.73593	1.44049	1.65053	1.74068	1.3704	1.49655	1.47116	1.23209	1.32027	1.49125	1.35303	1.23796	1.46618	1.45174	0.805415	0.667081	0.908071	0.756204	0.951896	0.564484	0.760953	0.673873	1.07559	0.767803	0.873634	1.0925	0.984333	0.894629
7421.12	1.36689	1.56858	1.37081	1.43761	1.34706	1.16272	1.54472	1.47916	1.42657	1.54935	1.19522	1.3862	1.17476	1.53349	1.53418	1.40648	1.07321	1.60944	1.70383	1.26101	1.18588	1.73706	1.44112	1.65144	1.74238	1.37114	1.4973	1.47227	1.23266	1.32106	1.49292	1.35375	1.23842	1.46724	1.45257	0.805956	0.66728	0.908839	0.756633	0.952377	0.564624	0.761234	0.674121	1.07603	0.768117	0.874058	1.09299	0.984839	0.895002
7417.26	1.36727	1.56974	1.37179	1.43847	1.34766	1.16294	1.54588	1.48047	1.42749	1.55021	1.19568	1.38673	1.17487	1.53433	1.53559	1.40682	1.07353	1.61045	1.70466	1.26141	1.18615	1.73794	1.4419	1.65258	1.74401	1.37218	1.49842	1.47339	1.23325	1.32211	1.49427	1.35445	1.23882	1.46853	1.45349	0.806296	0.667222	0.909329	0.756866	0.952755	0.564725	0.761275	0.674242	1.07638	0.768233	0.874312	1.09329	0.985102	0.895145
7413.4	1.36765	1.57093	1.37262	1.43941	1.34813	1.16323	1.54677	1.4817	1.42838	1.55111	1.19613	1.38739	1.17518	1.53512	1.53713	1.40734	1.07381	1.61151	1.70584	1.2619	1.1863	1.73887	1.44261	1.65377	1.74556	1.37333	1.49944	1.47436	1.23373	1.32316	1.49525	1.35502	1.23917	1.46969	1.45442	0.806611	0.667209	0.909691	0.757058	0.953068	0.564757	0.761352	0.67443	1.07678	0.768309	0.874517	1.09362	0.985345	0.895365
7409.55	1.36808	1.57188	1.37312	1.44026	1.34867	1.16353	1.54752	1.48271	1.42925	1.55197	1.19667	1.38827	1.17566	1.53589	1.53856	1.40796	1.07411	1.61259	1.70723	1.26242	1.18653	1.74023	1.44308	1.65496	1.747	1.37435	1.5001	1.47509	1.23423	1.32401	1.49636	1.35557	1.23962	1.47072	1.45535	0.807065	0.667447	0.910194	0.757352	0.953368	0.564733	0.761611	0.674779	1.0773	0.768507	0.87482	1.09407	0.985746	0.895747
7405.69	1.36849	1.57258	1.37372	1.44089	1.34912	1.16377	1.54845	1.48381	1.43015	1.55272	1.19737	1.38929	1.17611	1.53662	1.53967	1.40857	1.07438	1.61363	1.70879	1.26299	1.18696	1.74197	1.44351	1.65601	1.7483	1.37492	1.50051	1.4758	1.23474	1.32455	1.49765	1.35607	1.24019	1.47161	1.45624	0.807616	0.667705	0.91084	0.757764	0.95376	0.564801	0.761894	0.675156	1.07787	0.768771	0.875204	1.09446	0.986207	0.89609
7401.83	1.36902	1.57344	1.37451	1.44157	1.34953	1.16397	1.54964	1.485	1.43116	1.55313	1.19818	1.39008	1.17634	1.53721	1.54072	1.40938	1.07465	1.61478	1.71039	1.26341	1.18742	1.7435	1.44413	1.65669	1.75006	1.37508	1.50077	1.47662	1.23523	1.32499	1.49874	1.35644	1.24067	1.47246	1.45711	0.808128	0.667791	0.911423	0.758173	0.954223	0.564991	0.762069	0.675435	1.07832	0.769029	0.87561	1.09482	0.986587	0.896348
7397.97	1.36977	1.57452	1.37524	1.44239	1.35006	1.16416	1.55078	1.48581	1.43223	1.55349	1.1989	1.39053	1.17645	1.53781	1.54178	1.41034	1.07502	1.61603	1.71168	1.26361	1.18779	1.74458	1.44495	1.65722	1.75232	1.37536	1.50131	1.47746	1.23576	1.32562	1.49943	1.35694	1.24106	1.4733	1.45809	0.808586	0.667878	0.911896	0.758542	0.954646	0.565171	0.762201	0.675677	1.07872	0.769316	0.876024	1.09528	0.986904	0.896694
7394.12	1.37051	1.57554	1.37598	1.44328	1.35072	1.16434	1.55174	1.48628	1.43314	1.55432	1.19934	1.39099	1.17658	1.53864	1.54263	1.41127	1.07549	1.61711	1.71267	1.26393	1.1881	1.74562	1.44572	1.65808	1.75379	1.37604	1.5023	1.47837	1.23629	1.32635	1.50016	1.35768	1.24153	1.47393	1.45914	0.809075	0.668082	0.912401	0.758949	0.955037	0.565282	0.762398	0.676008	1.07918	0.769644	0.876428	1.0958	0.987272	0.897071
7390.26	1.37098	1.57642	1.37668	1.44414	1.35145	1.16455	1.5528	1.48696	1.43397	1.55532	1.19954	1.39146	1.17682	1.53973	1.54335	1.41203	1.07596	1.61776	1.71376	1.2645	1.18842	1.74701	1.44627	1.6593	1.7544	1.37681	1.50341	1.47939	1.2367	1.32707	1.5013	1.35847	1.24205	1.47463	1.46009	0.809574	0.668306	0.912958	0.759353	0.955385	0.565419	0.762685	0.676389	1.07958	0.769933	0.876768	1.09617	0.987681	0.897304
7386.4	1.37125	1.5772	1.37712	1.44481	1.35205	1.16484	1.5539	1.48793	1.43501	1.55598	1.19985	1.39181	1.1772	1.54062	1.54429	1.4125	1.07631	1.61825	1.71515	1.26513	1.18879	1.74863	1.44663	1.66042	1.75545	1.37754	1.50445	1.48042	1.23709	1.3278	1.50258	1.35915	1.24248	1.47574	1.46067	0.810067	0.668568	0.913535	0.759722	0.955727	0.565495	0.763059	0.676773	1.07998	0.770226	0.877126	1.09649	0.988161	0.897576
7382.55	1.3715	1.57795	1.37746	1.44531	1.35246	1.16517	1.55475	1.48879	1.43596	1.55641	1.2004	1.39243	1.17766	1.54097	1.54563	1.41287	1.07655	1.61921	1.7165	1.26579	1.18917	1.74979	1.44683	1.66134	1.75741	1.37825	1.50524	1.48124	1.2376	1.32852	1.50375	1.35984	1.24295	1.47689	1.46112	0.810616	0.668896	0.914179	0.760132	0.95623	0.565404	0.763482	0.67721	1.08055	0.770633	0.877586	1.09701	0.988755	0.898034
7378.69	1.37184	1.57869	1.37807	1.44584	1.3528	1.16544	1.5556	1.48956	1.4366	1.55697	1.20091	1.3934	1.17797	1.54108	1.54697	1.41342	1.07676	1.62064	1.71754	1.26642	1.18958	1.75045	1.44711	1.66223	1.7595	1.37884	1.5059	1.48177	1.23801	1.32916	1.50479	1.36044	1.24351	1.47768	1.46184	0.811128	0.669159	0.914763	0.760536	0.956833	0.565333	0.763838	0.677599	1.08115	0.771019	0.877958	1.09758	0.989211	0.898438
7374.83	1.37224	1.57927	1.37887	1.44665	1.3533	1.16567	1.55663	1.49043	1.43738	1.55771	1.20122	1.39427	1.178	1.5415	1.548	1.41407	1.07695	1.62181	1.71827	1.26678	1.18991	1.75157	1.44761	1.66312	1.76078	1.37944	1.50655	1.48232	1.23817	1.3298	1.50572	1.36076	1.24394	1.47824	1.46272	0.811475	0.669326	0.915136	0.760823	0.957297	0.565405	0.764049	0.677826	1.08159	0.771243	0.878153	1.09792	0.989416	0.898679
7370.97	1.37266	1.57986	1.37946	1.44775	1.35407	1.16594	1.55756	1.49126	1.43843	1.55844	1.20161	1.39486	1.17801	1.54232	1.54897	1.41463	1.0772	1.62259	1.71894	1.26698	1.19008	1.7531	1.44817	1.66402	1.7616	1.3802	1.50713	1.48316	1.23843	1.33062	1.50676	1.36112	1.24428	1.47888	1.46359	0.811755	0.669495	0.915448	0.76103	0.957576	0.565565	0.764178	0.678023	1.08192	0.771427	0.878358	1.09814	0.989641	0.898891
7367.12	1.37308	1.58086	1.37988	1.44867	1.35478	1.1662	1.55833	1.49204	1.43938	1.55903	1.20216	1.39548	1.17824	1.54326	1.55001	1.4152	1.0775	1.62338	1.71992	1.26731	1.19031	1.75423	1.44885	1.66497	1.76272	1.38098	1.50769	1.48414	1.23893	1.33161	1.50795	1.36185	1.24466	1.47987	1.46444	0.812091	0.669642	0.915864	0.761252	0.957771	0.56575	0.764315	0.678253	1.08226	0.77166	0.878614	1.09834	0.989981	0.899089
7363.26	1.37354	1.58196	1.3804	1.44921	1.35518	1.16637	1.55928	1.4929	1.44028	1.55951	1.20268	1.39623	1.17859	1.54406	1.55102	1.41584	1.07782	1.62427	1.72151	1.26777	1.1907	1.75505	1.4495	1.66573	1.76416	1.38155	1.50812	1.48501	1.23944	1.3324	1.50912	1.36266	1.24503	1.48096	1.4653	0.812504	0.669738	0.91637	0.761554	0.95801	0.565921	0.764481	0.678453	1.08263	0.771883	0.878857	1.09861	0.990346	0.899285
7359.4	1.37415	1.58278	1.38088	1.4497	1.35553	1.16649	1.56031	1.49382	1.4414	1.56008	1.20314	1.39687	1.1789	1.54465	1.55207	1.41645	1.07815	1.62527	1.72335	1.26829	1.19104	1.75628	1.44982	1.66644	1.76574	1.38196	1.50847	1.48565	1.23987	1.33276	1.50995	1.36312	1.24544	1.48165	1.4661	0.812969	0.669838	0.916915	0.761918	0.958353	0.566085	0.764649	0.678642	1.083	0.772106	0.879119	1.09905	0.990703	0.899552
7355.55	1.37487	1.58363	1.38137	1.45031	1.35608	1.16669	1.56111	1.49467	1.44253	1.56071	1.20367	1.39751	1.17915	1.54508	1.55321	1.41704	1.07848	1.62638	1.72454	1.26893	1.19134	1.75783	1.45004	1.66738	1.76756	1.38229	1.50901	1.4862	1.24025	1.33297	1.51035	1.36331	1.24592	1.48216	1.46674	0.813403	0.669912	0.91744	0.762255	0.958745	0.566206	0.764801	0.678806	1.08331	0.772338	0.879418	1.09953	0.991015	0.899844
7351.69	1.37541	1.58458	1.38201	1.45096	1.35663	1.16695	1.56175	1.49546	1.44322	1.56129	1.20435	1.39826	1.17941	1.54537	1.55443	1.41761	1.07888	1.62727	1.72517	1.26953	1.19165	1.75913	1.45041	1.66843	1.76919	1.38259	1.50977	1.48687	1.2405	1.33336	1.51075	1.36364	1.24646	1.48293	1.46733	0.813796	0.670002	0.917925	0.762599	0.959142	0.566209	0.764975	0.679003	1.0836	0.772544	0.879804	1.09992	0.991328	0.900144
7347.83	1.37567	1.58535	1.38254	1.45167	1.35691	1.1673	1.5624	1.49632	1.44374	1.56201	1.20496	1.39882	1.17972	1.54581	1.55557	1.41823	1.07933	1.62783	1.72606	1.26996	1.19192	1.76041	1.45086	1.66951	1.76992	1.38314	1.51058	1.48773	1.24079	1.33407	1.51164	1.36441	1.24703	1.48396	1.46794	0.814262	0.670244	0.918485	0.763053	0.95958	0.566166	0.765234	0.679373	1.08407	0.772797	0.880344	1.10039	0.991776	0.900537
7343.97	1.37592	1.58607	1.38304	1.45245	1.35713	1.16774	1.56344	1.4972	1.44471	1.56293	1.20539	1.39936	1.18006	1.54672	1.55648	1.41903	1.0797	1.62858	1.72727	1.27032	1.19228	1.76179	1.45147	1.67067	1.77063	1.38433	1.51138	1.48875	1.24145	1.33521	1.51301	1.36549	1.24755	1.48487	1.46877	0.814854	0.670585	0.919205	0.76355	0.96007	0.566168	0.765588	0.679832	1.08473	0.773178	0.880888	1.10096	0.992321	0.901039
7340.12	1.37628	1.58701	1.3839	1.4533	1.35757	1.16806	1.56486	1.49809	1.44589	1.56362	1.2058	1.40026	1.1803	1.54791	1.55733	1.41985	1.07988	1.6299	1.72848	1.27066	1.19286	1.76311	1.45226	1.67183	1.7724	1.38583	1.5123	1.48981	1.2423	1.33643	1.51432	1.36634	1.24797	1.48569	1.46979	0.815289	0.670752	0.919818	0.763847	0.960444	0.566182	0.765891	0.680106	1.08519	0.773449	0.8811	1.10129	0.992644	0.901495
7336.26	1.37667	1.58786	1.38488	1.45407	1.35807	1.16807	1.56594	1.49912	1.44679	1.5638	1.20633	1.40105	1.18042	1.54892	1.55818	1.42052	1.08004	1.63115	1.72986	1.27099	1.19344	1.76392	1.45291	1.67274	1.77457	1.38679	1.51331	1.49073	1.24276	1.33708	1.51525	1.36674	1.2483	1.48673	1.47044	0.815438	0.670725	0.920129	0.763955	0.960646	0.566212	0.766039	0.680198	1.08532	0.773485	0.881091	1.10135	0.992696	0.901752
7332.4	1.37714	1.58848	1.38558	1.45471	1.35857	1.16815	1.56674	1.50015	1.44759	1.56391	1.20696	1.40166	1.18059	1.54956	1.55904	1.42111	1.08037	1.63205	1.73155	1.27144	1.19381	1.76423	1.45339	1.67359	1.77653	1.38715	1.51415	1.49154	1.2429	1.33736	1.51618	1.36695	1.24879	1.48773	1.47077	0.815732	0.670794	0.920513	0.764197	0.960921	0.566324	0.766172	0.680387	1.08563	0.773647	0.881353	1.10166	0.992937	0.901936
7328.55	1.37776	1.58926	1.38611	1.4554	1.35936	1.16856	1.5679	1.50112	1.44855	1.56464	1.20756	1.40266	1.18097	1.54997	1.56011	1.42166	1.08086	1.63301	1.73314	1.27202	1.19409	1.76514	1.45399	1.67476	1.77855	1.38729	1.51472	1.4923	1.24317	1.3379	1.51741	1.36723	1.24952	1.48867	1.47146	0.816316	0.67089	0.921084	0.764616	0.961328	0.566525	0.766328	0.68066	1.08617	0.773903	0.881869	1.1022	0.993416	0.902156
7324.69	1.37848	1.59029	1.38657	1.4562	1.36026	1.16892	1.56939	1.50213	1.44946	1.56591	1.20807	1.40365	1.18142	1.55048	1.5614	1.4222	1.08125	1.63431	1.73435	1.27252	1.19443	1.76683	1.45466	1.67598	1.78049	1.38753	1.51538	1.49306	1.24351	1.33875	1.51886	1.36763	1.25008	1.48962	1.47268	0.81681	0.670836	0.921506	0.764978	0.961673	0.566715	0.766401	0.68079	1.08657	0.773903	0.882185	1.10245	0.993702	0.902315
7320.83	1.37925	1.59138	1.38695	1.45703	1.36084	1.169	1.57069	1.50319	1.45029	1.56711	1.20866	1.40415	1.18172	1.5514	1.56266	1.42293	1.08148	1.63573	1.73535	1.2729	1.19485	1.7687	1.45532	1.67682	1.78203	1.38816	1.51636	1.49403	1.24382	1.33968	1.52037	1.3682	1.25041	1.49046	1.47391	0.817118	0.670871	0.921845	0.765264	0.961983	0.566805	0.766503	0.680891	1.08684	0.773858	0.882296	1.1025	0.993787	0.902413
7316.97	1.37995	1.59242	1.38752	1.45799	1.36112	1.16905	1.57182	1.50434	1.45137	1.56789	1.20935	1.40466	1.18193	1.55269	1.56394	1.42388	1.08174	1.6369	1.73644	1.27337	1.19522	1.77071	1.4561	1.67758	1.78364	1.38909	1.51729	1.49522	1.24439	1.34064	1.52171	1.36906	1.25082	1.49139	1.47481	0.81751	0.671107	0.922337	0.765603	0.962398	0.566852	0.766713	0.681168	1.08724	0.774049	0.882551	1.10285	0.993962	0.902581
7313.12	1.38053	1.59331	1.38833	1.45925	1.36135	1.16935	1.57314	1.50562	1.4527	1.56832	1.21014	1.40553	1.18223	1.55381	1.56549	1.42469	1.08211	1.63806	1.73786	1.27402	1.19554	1.77268	1.45688	1.67868	1.78588	1.39024	1.5179	1.49652	1.24527	1.34171	1.52296	1.37004	1.25137	1.4925	1.47559	0.818071	0.671312	0.922955	0.765989	0.962865	0.566907	0.766904	0.681516	1.08779	0.774366	0.883028	1.10352	0.994322	0.902895
7309.26	1.38108	1.59418	1.3891	1.46055	1.36184	1.16983	1.57472	1.50705	1.45425	1.56891	1.21089	1.40665	1.18261	1.55435	1.56712	1.42525	1.08251	1.63959	1.73965	1.27474	1.19595	1.7744	1.45751	1.68015	1.78864	1.39144	1.51848	1.49801	1.24616	1.34278	1.5245	1.37098	1.25196	1.49376	1.47671	0.818668	0.671424	0.923688	0.766393	0.963316	0.566954	0.767102	0.681805	1.08841	0.774679	0.883546	1.10415	0.99481	0.903355
7305.4	1.38164	1.59522	1.38978	1.46152	1.36261	1.17016	1.57619	1.50857	1.45586	1.56987	1.2115	1.4077	1.18292	1.55473	1.56876	1.42599	1.08283	1.64116	1.7414	1.27545	1.19643	1.77602	1.45815	1.68176	1.79148	1.39252	1.51935	1.49955	1.24683	1.34365	1.52624	1.37185	1.25253	1.49536	1.47815	0.819177	0.671622	0.924453	0.766833	0.963749	0.567067	0.767438	0.682107	1.08901	0.775025	0.883938	1.10453	0.995286	0.903892
7301.55	1.38214	1.59642	1.39048	1.46244	1.3634	1.17037	1.57734	1.50991	1.45715	1.57078	1.21217	1.40846	1.18313	1.55574	1.57048	1.42706	1.08318	1.64245	1.74317	1.27613	1.19687	1.77763	1.4589	1.68322	1.79386	1.39349	1.52036	1.50082	1.24739	1.34446	1.52775	1.37267	1.25319	1.49717	1.47938	0.819712	0.67196	0.92517	0.767323	0.964189	0.567284	0.767913	0.682517	1.08958	0.775493	0.884315	1.10484	0.995795	0.904441
7297.69	1.38272	1.59789	1.39136	1.46359	1.36417	1.17075	1.5786	1.51116	1.45831	1.57144	1.21309	1.4092	1.18346	1.55739	1.57229	1.42828	1.08371	1.64384	1.74524	1.27674	1.19738	1.77965	1.45982	1.68461	1.79571	1.39434	1.52153	1.50192	1.24812	1.34543	1.52905	1.37351	1.254	1.4987	1.48048	0.82046	0.672345	0.925949	0.767877	0.964707	0.567482	0.768447	0.683046	1.09029	0.776019	0.884854	1.10536	0.996476	0.904976
7293.83	1.38347	1.59948	1.39254	1.46473	1.36507	1.17127	1.58048	1.51269	1.45986	1.57223	1.21409	1.41036	1.18392	1.55893	1.57435	1.42944	1.08436	1.6457	1.74727	1.27722	1.19799	1.78225	1.46088	1.68623	1.79783	1.39512	1.52284	1.50324	1.24902	1.34659	1.53056	1.37444	1.25486	1.49994	1.4817	0.821287	0.672655	0.926791	0.768408	0.965292	0.567686	0.768894	0.683565	1.09109	0.776418	0.885414	1.10602	0.997144	0.905448
7289.97	1.3842	1.60077	1.39376	1.46578	1.36593	1.17162	1.58256	1.51436	1.46165	1.57331	1.21497	1.41186	1.18439	1.55997	1.57648	1.43042	1.08491	1.64761	1.7491	1.27762	1.19855	1.78456	1.46173	1.68791	1.80034	1.39595	1.52401	1.50478	1.24974	1.34783	1.53248	1.3754	1.25556	1.50116	1.48289	0.822005	0.672838	0.927621	0.768883	0.965906	0.567931	0.76917	0.683973	1.09181	0.776701	0.885861	1.10661	0.997619	0.905868
7286.12	1.38484	1.60201	1.39468	1.46692	1.3667	1.17178	1.58447	1.51592	1.4633	1.57444	1.2158	1.41328	1.18491	1.56092	1.5782	1.43134	1.08531	1.64933	1.7512	1.27813	1.19913	1.78662	1.46246	1.6895	1.80282	1.39694	1.52509	1.50632	1.25028	1.34906	1.5346	1.37631	1.25607	1.5027	1.48411	0.822648	0.672952	0.928479	0.769387	0.966567	0.568011	0.769373	0.684338	1.09244	0.776991	0.886295	1.10717	0.99801	0.906273
7282.26	1.38553	1.60356	1.39561	1.46817	1.36768	1.172	1.58631	1.51749	1.46504	1.57539	1.21669	1.41452	1.18549	1.56243	1.57967	1.43243	1.08571	1.65131	1.75376	1.27898	1.19984	1.78892	1.46342	1.69105	1.80578	1.39809	1.52626	1.50796	1.25094	1.35033	1.53674	1.37725	1.25675	1.50467	1.48561	0.823288	0.673117	0.929406	0.769935	0.967271	0.567918	0.769636	0.684775	1.09302	0.777335	0.886829	1.10781	0.998497	0.906713
7278.4	1.38648	1.60543	1.39684	1.46968	1.36889	1.17247	1.58783	1.51921	1.46695	1.57634	1.21766	1.41583	1.18605	1.56418	1.58161	1.43371	1.08627	1.65363	1.75643	1.28001	1.20054	1.79135	1.46449	1.69284	1.80957	1.39944	1.52774	1.50978	1.25195	1.35176	1.53888	1.37848	1.25784	1.50662	1.48731	0.824049	0.673434	0.930462	0.77054	0.968011	0.567932	0.77002	0.685369	1.0937	0.777811	0.887541	1.10858	0.999201	0.907297
7274.55	1.38773	1.60755	1.39824	1.47158	1.37006	1.17318	1.58936	1.52115	1.46893	1.57773	1.21869	1.41733	1.18664	1.56557	1.58413	1.43508	1.08698	1.65586	1.75903	1.28099	1.20119	1.79406	1.46553	1.69512	1.8133	1.40099	1.52949	1.51161	1.25311	1.35337	1.54106	1.37996	1.25913	1.50844	1.48895	0.824994	0.67379	0.931661	0.771204	0.968774	0.568129	0.77047	0.686036	1.0946	0.778372	0.888314	1.10938	0.999993	0.907991
7270.69	1.38892	1.6094	1.39962	1.47351	1.37109	1.17386	1.59168	1.52326	1.47092	1.5794	1.21979	1.41885	1.18717	1.56676	1.5867	1.43642	1.08771	1.65788	1.76171	1.28195	1.20187	1.797	1.46658	1.69747	1.81665	1.40251	1.53098	1.51347	1.25412	1.35514	1.54335	1.38142	1.26025	1.51061	1.49052	0.82602	0.674062	0.932922	0.771894	0.969531	0.5684	0.77091	0.686654	1.09563	0.778891	0.888966	1.11017	1.00071	0.90865
7266.83	1.38989	1.61098	1.40084	1.47525	1.37213	1.17439	1.59441	1.52534	1.47298	1.58081	1.221	1.4205	1.18763	1.56797	1.58926	1.43788	1.08847	1.66006	1.76463	1.28302	1.2026	1.79983	1.46766	1.69952	1.82048	1.40391	1.53228	1.5156	1.25511	1.35705	1.54579	1.38279	1.26121	1.51309	1.49212	0.827041	0.674353	0.934221	0.772593	0.97029	0.568681	0.771345	0.687261	1.09657	0.779393	0.889557	1.11108	1.00141	0.909269
7262.97	1.39099	1.61283	1.40202	1.47696	1.37333	1.17491	1.59676	1.52746	1.47523	1.582	1.22228	1.42242	1.18826	1.56909	1.59205	1.43945	1.08927	1.66264	1.76767	1.28414	1.20338	1.8028	1.46885	1.70145	1.82481	1.40543	1.53386	1.51801	1.25621	1.35887	1.5484	1.38411	1.26225	1.51539	1.4938	0.828048	0.674713	0.935583	0.773264	0.971079	0.568972	0.771806	0.687924	1.09744	0.77989	0.890253	1.11206	1.00215	0.909922
7259.12	1.39232	1.61493	1.40344	1.47878	1.37463	1.17552	1.59888	1.5298	1.47771	1.58321	1.22359	1.42422	1.18905	1.57051	1.59506	1.44098	1.09009	1.66547	1.77053	1.28504	1.20423	1.80627	1.47011	1.70341	1.82914	1.40715	1.53544	1.52046	1.25721	1.36039	1.55133	1.38544	1.26346	1.51743	1.49568	0.829086	0.675069	0.936974	0.773962	0.971936	0.569303	0.772303	0.688663	1.0984	0.780343	0.891117	1.113	1.00289	0.910574
7255.26	1.39369	1.6169	1.40516	1.48077	1.37601	1.17618	1.60155	1.53239	1.48022	1.58449	1.22497	1.42591	1.1898	1.57256	1.59823	1.44262	1.09089	1.66854	1.77334	1.28587	1.20521	1.80996	1.47145	1.70564	1.83374	1.40878	1.53679	1.52287	1.25823	1.36181	1.55435	1.38683	1.26479	1.51966	1.49792	0.830225	0.675433	0.938412	0.774782	0.972853	0.569561	0.772829	0.689452	1.09951	0.780769	0.892084	1.11397	1.00371	0.911183
7251.4	1.39491	1.61875	1.40688	1.48284	1.37753	1.17686	1.60476	1.53511	1.48268	1.58597	1.22643	1.42789	1.19058	1.57468	1.60129	1.4444	1.09172	1.67172	1.7761	1.28696	1.20624	1.81342	1.47298	1.70841	1.83883	1.41012	1.53836	1.52518	1.25945	1.36349	1.5572	1.38824	1.26616	1.52214	1.50027	0.831466	0.675873	0.939973	0.775655	0.973789	0.569645	0.773388	0.690211	1.10076	0.781264	0.893056	1.11502	1.00461	0.911865
7247.55	1.39606	1.62077	1.40834	1.48489	1.37908	1.17755	1.60769	1.53783	1.48538	1.58777	1.22803	1.42999	1.19153	1.57658	1.60435	1.44621	1.09267	1.67467	1.7789	1.28831	1.20721	1.81668	1.4745	1.71157	1.84385	1.41151	1.54049	1.52746	1.26084	1.36556	1.56023	1.38987	1.2675	1.52461	1.50231	0.832873	0.676426	0.941698	0.77652	0.974864	0.569714	0.774029	0.691051	1.10218	0.782031	0.894149	1.11633	1.00573	0.912756
7243.69	1.39728	1.62316	1.40982	1.48701	1.38062	1.17831	1.61041	1.54071	1.48846	1.58972	1.22984	1.43192	1.19255	1.57847	1.60791	1.44823	1.09364	1.67761	1.78259	1.28968	1.20827	1.82037	1.47603	1.71476	1.84888	1.41333	1.54285	1.53011	1.26235	1.36796	1.56362	1.39179	1.2689	1.52737	1.50447	0.834485	0.676956	0.943516	0.77747	0.976151	0.569901	0.774739	0.69211	1.10372	0.782937	0.895408	1.11785	1.00706	0.913769
7239.83	1.39836	1.62565	1.41133	1.48904	1.38211	1.17909	1.61321	1.54364	1.49128	1.59147	1.23157	1.43365	1.19331	1.58017	1.6114	1.45031	1.09453	1.68058	1.78679	1.2909	1.20941	1.82427	1.47751	1.71777	1.85387	1.41543	1.54468	1.53306	1.26369	1.37027	1.567	1.39343	1.2702	1.53047	1.50693	0.836059	0.677365	0.945313	0.778494	0.977355	0.570143	0.775383	0.693176	1.10512	0.783628	0.896597	1.11918	1.00825	0.914655
7235.97	1.39954	1.62805	1.41277	1.49117	1.3837	1.17991	1.61604	1.54638	1.49369	1.59301	1.23315	1.43542	1.19397	1.58207	1.61424	1.45219	1.09552	1.68347	1.79026	1.29206	1.21039	1.82789	1.47878	1.72076	1.85862	1.41758	1.54595	1.53598	1.26476	1.3724	1.57058	1.39492	1.27149	1.53357	1.50923	0.837642	0.677911	0.947348	0.779591	0.978459	0.57038	0.776038	0.694251	1.10649	0.784343	0.897893	1.12055	1.00938	0.915515
7232.12	1.40119	1.63068	1.41457	1.49381	1.38557	1.18082	1.61942	1.54933	1.4966	1.59464	1.23483	1.43764	1.19486	1.58477	1.61738	1.45427	1.09659	1.68685	1.79394	1.29328	1.21134	1.83193	1.48009	1.72385	1.86402	1.41986	1.54756	1.53881	1.26587	1.37469	1.57455	1.39676	1.27317	1.53677	1.51149	0.839343	0.678599	0.949647	0.780721	0.979712	0.570608	0.776812	0.695448	1.10803	0.785204	0.899333	1.12212	1.01058	0.916544
7228.26	1.40292	1.63338	1.41669	1.49647	1.3873	1.18166	1.6232	1.55253	1.49996	1.59659	1.23672	1.44009	1.19576	1.58748	1.62143	1.45651	1.09754	1.69097	1.79829	1.29439	1.21234	1.83663	1.48162	1.7267	1.87006	1.42191	1.54986	1.54154	1.26712	1.37689	1.57804	1.39868	1.27495	1.53994	1.51373	0.840836	0.679077	0.951635	0.781644	0.980924	0.570862	0.777446	0.696442	1.10946	0.785838	0.900422	1.12349	1.01152	0.917507
7224.4	1.40427	1.63583	1.41862	1.49889	1.38883	1.18244	1.62679	1.55566	1.5031	1.59868	1.23863	1.4426	1.19655	1.58961	1.62572	1.45843	1.09855	1.6953	1.80234	1.29549	1.21338	1.84161	1.48343	1.72936	1.87607	1.42372	1.55244	1.54455	1.26858	1.37896	1.58114	1.40055	1.27645	1.54294	1.51594	0.84229	0.679418	0.953437	0.782456	0.982024	0.571252	0.777931	0.697294	1.11082	0.786341	0.901379	1.12479	1.01239	0.918316
7220.55	1.40561	1.63797	1.42047	1.50139	1.39048	1.18325	1.63035	1.55887	1.50612	1.60058	1.24042	1.44537	1.19749	1.59187	1.62962	1.46013	1.09967	1.69928	1.80645	1.29681	1.21446	1.84669	1.4855	1.73222	1.88227	1.42593	1.55503	1.54785	1.27033	1.38131	1.58467	1.40253	1.27784	1.546	1.51834	0.84411	0.679917	0.955589	0.783439	0.983246	0.571711	0.778624	0.698387	1.11238	0.787031	0.902693	1.12634	1.01359	0.919215
7216.69	1.40726	1.64013	1.42247	1.50388	1.39226	1.18408	1.63383	1.56211	1.5094	1.60239	1.2422	1.44815	1.1985	1.59446	1.63321	1.46206	1.1008	1.70281	1.8108	1.29829	1.21552	1.85138	1.48746	1.73542	1.88853	1.42843	1.55718	1.55096	1.27209	1.38384	1.58851	1.40429	1.2793	1.54917	1.52088	0.846139	0.680534	0.957985	0.78459	0.9846	0.572031	0.779528	0.699707	1.11406	0.787872	0.904227	1.12796	1.01504	0.920297
7212.83	1.40883	1.643	1.42448	1.50626	1.39408	1.18495	1.63718	1.56516	1.51293	1.60425	1.24416	1.4507	1.19936	1.59673	1.63707	1.46435	1.10186	1.7063	1.8145	1.29992	1.21658	1.85537	1.48903	1.73878	1.8945	1.43052	1.55889	1.55387	1.27366	1.3862	1.59236	1.40572	1.28086	1.55231	1.52344	0.848141	0.681109	0.960374	0.785788	0.985939	0.572283	0.780382	0.701093	1.11571	0.788728	0.905713	1.12955	1.01644	0.921433
7208.97	1.41018	1.64642	1.4264	1.50878	1.39588	1.18589	1.64058	1.56824	1.51646	1.60605	1.2462	1.45321	1.20019	1.59876	1.64148	1.46684	1.10283	1.70992	1.81786	1.30155	1.21777	1.85926	1.4905	1.74203	1.90075	1.43236	1.5609	1.55688	1.27509	1.38838	1.59607	1.40734	1.2825	1.55562	1.52595	0.850277	0.681734	0.962899	0.787037	0.987294	0.572639	0.781203	0.70257	1.11745	0.789638	0.907232	1.13131	1.01785	0.922564
7205.12	1.41163	1.64975	1.42834	1.51161	1.39779	1.18684	1.64404	1.57162	1.52017	1.60794	1.2482	1.45592	1.20117	1.60125	1.646	1.46943	1.10388	1.71375	1.82212	1.30288	1.21911	1.86426	1.49224	1.74504	1.9078	1.43464	1.56333	1.56005	1.27649	1.39061	1.59985	1.4093	1.28425	1.55935	1.52828	0.852638	0.682425	0.965638	0.788315	0.988778	0.573057	0.782103	0.704073	1.11929	0.790567	0.908861	1.13322	1.01936	0.9237
7201.26	1.41325	1.65249	1.43025	1.51452	1.39977	1.18769	1.64747	1.57509	1.52406	1.60983	1.25011	1.45862	1.2021	1.60421	1.64994	1.4719	1.10504	1.71784	1.82706	1.30399	1.22034	1.8701	1.49414	1.74799	1.91542	1.43726	1.56584	1.56326	1.27796	1.39287	1.60402	1.41131	1.28593	1.56309	1.53058	0.854962	0.682991	0.96827	0.789479	0.990286	0.573425	0.782925	0.705413	1.1211	0.791323	0.910433	1.13497	1.02065	0.924766
7197.4	1.41492	1.65466	1.43225	1.51723	1.4015	1.18855	1.65131	1.57842	1.5275	1.61141	1.25194	1.46097	1.20294	1.60695	1.65344	1.47417	1.10612	1.72203	1.83161	1.3052	1.22129	1.87582	1.49602	1.75139	1.92325	1.43964	1.56841	1.56656	1.27944	1.395	1.60818	1.41336	1.28737	1.56649	1.53293	0.857176	0.683484	0.970667	0.790574	0.991717	0.573742	0.783625	0.706733	1.12288	0.792	0.911897	1.13658	1.02182	0.925782
7193.55	1.41646	1.65674	1.43447	1.5196	1.40315	1.18952	1.65569	1.58186	1.53053	1.61299	1.25382	1.46346	1.20381	1.60949	1.65737	1.47635	1.10709	1.72628	1.83543	1.30672	1.22228	1.88116	1.49802	1.7553	1.93051	1.4418	1.57091	1.57001	1.2808	1.39715	1.61209	1.41548	1.28874	1.5698	1.53517	0.859453	0.684035	0.973109	0.7917	0.993123	0.574163	0.784429	0.708237	1.12468	0.792797	0.913355	1.13829	1.02321	0.926814
7189.69	1.41787	1.65893	1.4365	1.52181	1.40502	1.1904	1.65979	1.58538	1.53369	1.61482	1.25568	1.46631	1.20473	1.61223	1.66169	1.47831	1.10806	1.73056	1.83878	1.30833	1.22339	1.88541	1.50003	1.75877	1.93661	1.4437	1.57303	1.57342	1.28199	1.39946	1.61593	1.41737	1.29021	1.57296	1.53738	0.861862	0.684663	0.975849	0.792831	0.99453	0.574721	0.785392	0.709831	1.12646	0.793728	0.914982	1.14022	1.02477	0.927863
7185.83	1.41928	1.66133	1.43831	1.52417	1.40713	1.19118	1.66323	1.58867	1.53696	1.6167	1.25756	1.46922	1.20573	1.61498	1.66539	1.48005	1.10913	1.73477	1.84263	1.30964	1.22449	1.88903	1.50181	1.76157	1.9424	1.44535	1.57502	1.57655	1.28324	1.40173	1.61974	1.41907	1.29168	1.57593	1.53976	0.86447	0.685458	0.978925	0.794072	0.996022	0.575205	0.786449	0.711499	1.12832	0.794844	0.916983	1.14235	1.02652	0.928997
7181.97	1.42075	1.66397	1.44025	1.52671	1.40946	1.19196	1.66644	1.59184	1.54032	1.61841	1.25953	1.47207	1.20674	1.61751	1.66842	1.48196	1.11023	1.73902	1.84744	1.31067	1.22562	1.89363	1.50352	1.76461	1.94854	1.44725	1.57742	1.57957	1.28456	1.40379	1.62332	1.42079	1.29305	1.57915	1.54229	0.867161	0.686267	0.981984	0.7954	0.997583	0.575511	0.787495	0.713222	1.13024	0.796011	0.919037	1.14438	1.02832	0.930182
7178.12	1.4223	1.66662	1.44228	1.52916	1.41158	1.19276	1.6696	1.59477	1.54369	1.62004	1.26134	1.47449	1.20761	1.61978	1.6717	1.48423	1.11123	1.74313	1.85195	1.31171	1.22669	1.89886	1.50519	1.7678	1.95432	1.44918	1.5799	1.58261	1.28571	1.40569	1.62644	1.4224	1.29427	1.5825	1.54473	0.869596	0.686837	0.984595	0.796571	0.99899	0.575709	0.788344	0.714777	1.13199	0.7969	0.920592	1.14606	1.0298	0.931226
7174.26	1.42381	1.66886	1.44426	1.53151	1.41328	1.19364	1.67274	1.59727	1.54693	1.62184	1.26311	1.47653	1.20843	1.62163	1.67546	1.48648	1.11227	1.74672	1.85534	1.31298	1.22761	1.90387	1.50673	1.77051	1.95979	1.45073	1.58188	1.58547	1.28686	1.40745	1.6294	1.42389	1.29547	1.58561	1.54672	0.871891	0.687397	0.987044	0.797679	1.00025	0.575918	0.789074	0.716287	1.13367	0.797616	0.921972	1.14773	1.03115	0.932135
7170.4	1.42523	1.67056	1.44629	1.53403	1.41496	1.19465	1.67573	1.5998	1.55015	1.62373	1.265	1.47894	1.20931	1.6234	1.6791	1.48854	1.11333	1.75	1.85824	1.31441	1.22851	1.90879	1.50829	1.7733	1.96571	1.45229	1.58395	1.58835	1.28814	1.40918	1.63247	1.42545	1.29689	1.58862	1.54843	0.874405	0.688148	0.98978	0.798925	1.0016	0.576251	0.789902	0.718021	1.13553	0.798448	0.923749	1.14972	1.03273	0.933054
7166.55	1.42659	1.67253	1.44841	1.53664	1.41683	1.19569	1.67858	1.60281	1.553	1.62533	1.26676	1.48169	1.21023	1.62557	1.6823	1.4906	1.11428	1.75315	1.86108	1.31578	1.22948	1.91332	1.50991	1.77644	1.97155	1.45386	1.58654	1.59143	1.28922	1.41088	1.63554	1.42704	1.29838	1.59163	1.55051	0.877089	0.688936	0.992641	0.800214	1.00305	0.57662	0.790848	0.719855	1.13746	0.799392	0.925782	1.15186	1.03437	0.934064
7162.69	1.42789	1.67505	1.45039	1.5389	1.41883	1.1966	1.68171	1.60597	1.55528	1.62674	1.26838	1.48414	1.21113	1.62807	1.68508	1.49268	1.11516	1.75639	1.86405	1.31694	1.23049	1.91756	1.51154	1.77939	1.97673	1.45527	1.58891	1.59442	1.29011	1.41252	1.63872	1.42844	1.2997	1.59453	1.55268	0.879707	0.689647	0.995274	0.801394	1.00448	0.576923	0.791829	0.721545	1.13917	0.800305	0.927623	1.15382	1.03586	0.935196
7158.83	1.4291	1.67721	1.45213	1.54076	1.42081	1.19733	1.68482	1.60873	1.55748	1.62805	1.26991	1.4862	1.21191	1.63051	1.68749	1.49449	1.1159	1.75979	1.86732	1.31797	1.23136	1.92169	1.51311	1.78194	1.98139	1.45679	1.59067	1.59714	1.29113	1.4142	1.64209	1.42971	1.30071	1.59711	1.55429	0.882147	0.690236	0.997601	0.802431	1.00572	0.577209	0.792747	0.722999	1.14057	0.801055	0.92912	1.15545	1.03714	0.936292
7154.97	1.43021	1.67898	1.45378	1.54256	1.42251	1.19794	1.6872	1.61102	1.55971	1.62928	1.27117	1.4882	1.21254	1.63244	1.68983	1.49591	1.11646	1.76301	1.87035	1.31894	1.232	1.92515	1.51453	1.78434	1.9856	1.4584	1.59227	1.5995	1.29211	1.41571	1.64525	1.43091	1.3014	1.59937	1.55571	0.884462	0.690745	0.999819	0.803401	1.00677	0.577457	0.793539	0.724354	1.14179	0.801675	0.930473	1.15686	1.03833	0.937137
7151.12	1.43131	1.68097	1.45548	1.54436	1.42403	1.19856	1.68902	1.61335	1.56191	1.63061	1.27224	1.49018	1.21325	1.63405	1.6921	1.49725	1.11704	1.76603	1.87281	1.31988	1.23255	1.92859	1.51592	1.78673	1.99001	1.45969	1.59409	1.60157	1.29295	1.41701	1.648	1.43207	1.30208	1.60157	1.55746	0.886831	0.691337	1.00212	0.804426	1.00784	0.577702	0.794318	0.725877	1.14313	0.802345	0.931949	1.15838	1.0396	0.93784
7147.26	1.4325	1.68316	1.45734	1.54619	1.4256	1.19929	1.69087	1.6158	1.56434	1.6319	1.27349	1.49214	1.21405	1.63596	1.69435	1.4986	1.11778	1.76883	1.87532	1.32097	1.23314	1.93283	1.51744	1.78921	1.99511	1.46084	1.596	1.60367	1.2938	1.41837	1.65032	1.43331	1.30309	1.6038	1.55902	0.889306	0.692034	1.00443	0.805464	1.00904	0.578087	0.795155	0.727556	1.14469	0.803114	0.933622	1.1602	1.04097	0.938617
7143.4	1.43366	1.68522	1.45921	1.54813	1.42711	1.20009	1.69301	1.61803	1.5668	1.63303	1.27496	1.49426	1.21477	1.63795	1.69659	1.50009	1.11861	1.77136	1.87833	1.32225	1.2338	1.93699	1.51888	1.79179	2.00002	1.46203	1.59764	1.60597	1.29467	1.41975	1.65232	1.43462	1.3042	1.60595	1.56	0.891787	0.692664	1.00663	0.806396	1.01031	0.578467	0.795924	0.729127	1.14626	0.803837	0.935343	1.16204	1.0424	0.939469
7139.55	1.43451	1.68707	1.46086	1.54992	1.42849	1.20077	1.6955	1.62021	1.56893	1.63414	1.27626	1.49647	1.21538	1.63983	1.69862	1.50192	1.11924	1.77424	1.88137	1.32338	1.23454	1.9403	1.52012	1.79419	2.00432	1.46297	1.59911	1.60833	1.29546	1.42094	1.65476	1.43564	1.30514	1.608	1.56095	0.894156	0.69308	1.00863	0.807249	1.01148	0.578568	0.796562	0.730507	1.14756	0.804364	0.936878	1.16346	1.04367	0.940299
7135.69	1.43522	1.68874	1.46238	1.55138	1.42986	1.20125	1.69809	1.62235	1.57077	1.63513	1.27731	1.49841	1.21601	1.64204	1.70074	1.50378	1.11969	1.77744	1.88391	1.32413	1.23525	1.94311	1.52142	1.79613	2.00868	1.46382	1.60084	1.61025	1.29605	1.42197	1.65731	1.43644	1.30587	1.61004	1.56232	0.896289	0.693419	1.0104	0.808098	1.01244	0.578526	0.797153	0.73183	1.14857	0.804724	0.938146	1.16453	1.0447	0.941047
7131.83	1.43614	1.69041	1.46378	1.5527	1.43125	1.20171	1.70017	1.62397	1.57243	1.63592	1.27835	1.50009	1.21664	1.64409	1.70297	1.50519	1.1202	1.77992	1.88595	1.32476	1.23584	1.9457	1.52273	1.79767	2.01308	1.46506	1.60283	1.61155	1.29645	1.42294	1.65887	1.43736	1.30631	1.61184	1.56405	0.89831	0.693937	1.01209	0.808987	1.01332	0.578652	0.797813	0.733276	1.14962	0.805162	0.939384	1.16574	1.04576	0.941826
7127.97	1.43714	1.69192	1.46492	1.55411	1.43267	1.20228	1.70135	1.62531	1.57399	1.63671	1.27937	1.50161	1.21721	1.64528	1.70451	1.50624	1.12084	1.78173	1.88787	1.32552	1.23638	1.94834	1.52388	1.79919	2.0166	1.46645	1.60485	1.61279	1.29701	1.42383	1.66015	1.43825	1.30668	1.61347	1.56559	0.900492	0.694631	1.01394	0.809931	1.01433	0.578974	0.798593	0.734871	1.15089	0.805883	0.94078	1.16733	1.04701	0.942778
7124.12	1.43803	1.69289	1.46591	1.55556	1.43407	1.20298	1.70212	1.62694	1.57574	1.63766	1.28036	1.5028	1.2177	1.64624	1.70549	1.5072	1.1215	1.78373	1.8898	1.3263	1.23685	1.95122	1.52499	1.80081	2.01904	1.46735	1.60653	1.6144	1.2978	1.42472	1.66183	1.43904	1.3073	1.61539	1.56648	0.902845	0.695335	1.01591	0.810865	1.01546	0.579374	0.799407	0.736418	1.15232	0.806787	0.942249	1.16908	1.04832	0.943758
7120.26	1.43905	1.69376	1.4671	1.5568	1.43538	1.20381	1.70342	1.62873	1.57775	1.63879	1.28136	1.50389	1.21815	1.64751	1.70685	1.50822	1.12204	1.78601	1.89163	1.32701	1.23718	1.95412	1.52611	1.80249	2.02182	1.46769	1.6075	1.61638	1.29854	1.42574	1.66339	1.43998	1.30807	1.61743	1.5671	0.905222	0.695913	1.01784	0.811702	1.01653	0.579686	0.800166	0.737819	1.15371	0.807531	0.943696	1.17066	1.04963	0.944456
7116.4	1.44029	1.69509	1.46855	1.55791	1.43655	1.2045	1.70545	1.63	1.57948	1.63991	1.28228	1.50508	1.21862	1.64864	1.70848	1.50911	1.12237	1.788	1.89353	1.32776	1.23745	1.95703	1.52713	1.80427	2.02522	1.4682	1.60807	1.61828	1.29904	1.42673	1.66484	1.44103	1.30874	1.61918	1.56788	0.907424	0.696251	1.01949	0.812413	1.0174	0.579785	0.800825	0.739082	1.15481	0.807878	0.944985	1.17182	1.05078	0.944855
7112.55	1.44127	1.69654	1.46998	1.55917	1.43747	1.20484	1.70755	1.63093	1.58062	1.64079	1.28317	1.50622	1.2191	1.64956	1.70991	1.50972	1.12272	1.78997	1.89542	1.32856	1.23772	1.95991	1.5281	1.80587	2.02796	1.469	1.60893	1.61966	1.29944	1.42752	1.66641	1.44192	1.30936	1.62072	1.56872	0.909376	0.696501	1.02083	0.813081	1.01813	0.579777	0.801327	0.740284	1.15576	0.808093	0.946097	1.17279	1.05171	0.945313
7108.69	1.4418	1.69797	1.47134	1.56054	1.43828	1.20511	1.70947	1.63236	1.58163	1.64154	1.28406	1.50754	1.2196	1.65082	1.71113	1.51075	1.12326	1.79239	1.89701	1.32941	1.23802	1.96216	1.52911	1.80726	2.02985	1.46982	1.61008	1.62079	1.29997	1.42811	1.66804	1.44247	1.30993	1.62216	1.56954	0.911269	0.696886	1.02212	0.813751	1.01894	0.579859	0.801724	0.741563	1.15685	0.808478	0.947225	1.17388	1.0526	0.945999
7104.83	1.44227	1.6992	1.47255	1.56173	1.43937	1.20551	1.71123	1.63436	1.58309	1.64229	1.28469	1.50905	1.22007	1.65272	1.71199	1.51237	1.12371	1.79442	1.89877	1.33018	1.23838	1.96396	1.53022	1.80875	2.03119	1.47074	1.61127	1.62208	1.30046	1.42846	1.66969	1.44271	1.31031	1.62364	1.57029	0.913159	0.697325	1.02347	0.814367	1.01985	0.580072	0.802132	0.742849	1.15787	0.808929	0.948318	1.175	1.05347	0.946747
7100.97	1.44294	1.70006	1.47339	1.56262	1.44057	1.20593	1.71245	1.63597	1.58483	1.64278	1.28494	1.51028	1.22045	1.65481	1.71258	1.51374	1.12403	1.79572	1.90086	1.3307	1.23876	1.96624	1.5312	1.81021	2.03237	1.47168	1.61265	1.62342	1.3007	1.42888	1.67073	1.44296	1.31053	1.62541	1.57082	0.91501	0.697729	1.02489	0.815021	1.0207	0.580298	0.8026	0.744046	1.15871	0.809429	0.949374	1.17611	1.05444	0.947398
7097.12	1.44359	1.70097	1.47419	1.56349	1.44162	1.20635	1.71305	1.63678	1.58634	1.64299	1.2852	1.5114	1.22083	1.65653	1.71332	1.51454	1.12442	1.79714	1.9025	1.33099	1.23916	1.96897	1.53187	1.81149	2.03446	1.47227	1.61413	1.62478	1.30086	1.4297	1.67106	1.44338	1.31075	1.6269	1.5713	0.916884	0.698095	1.02637	0.815745	1.02143	0.580481	0.80306	0.745224	1.15955	0.809937	0.950558	1.17723	1.0555	0.947892
7093.26	1.44405	1.70215	1.47536	1.56458	1.4425	1.20673	1.71369	1.6375	1.58747	1.64337	1.2858	1.51274	1.22118	1.65776	1.71455	1.5152	1.1248	1.79893	1.90359	1.33131	1.23948	1.97107	1.53254	1.81271	2.03743	1.47232	1.61529	1.62611	1.30112	1.43058	1.6717	1.44387	1.31107	1.62751	1.57184	0.918706	0.69834	1.0276	0.816356	1.02199	0.580669	0.803418	0.746337	1.16029	0.810208	0.951677	1.17811	1.05641	0.948236
7089.4	1.44468	1.7034	1.47674	1.56565	1.4433	1.20711	1.7148	1.6386	1.58821	1.64414	1.28658	1.5138	1.2215	1.65849	1.71606	1.51592	1.12511	1.80064	1.90442	1.33183	1.23968	1.97255	1.53354	1.81396	2.03985	1.47224	1.61609	1.62732	1.30145	1.43116	1.67311	1.44431	1.31154	1.62813	1.57231	0.920446	0.698554	1.02856	0.816883	1.02258	0.580808	0.803766	0.747356	1.16095	0.810362	0.952599	1.17887	1.05721	0.94862
7085.55	1.44559	1.70454	1.47784	1.56647	1.44422	1.20757	1.71599	1.63975	1.58861	1.64521	1.2872	1.51434	1.2219	1.65903	1.71728	1.51653	1.12546	1.80206	1.90518	1.33253	1.23984	1.9746	1.53473	1.81516	2.04162	1.4726	1.61651	1.62841	1.30176	1.43165	1.67451	1.44468	1.31207	1.6294	1.57298	0.922197	0.698863	1.02962	0.817465	1.02339	0.580849	0.804233	0.748422	1.16166	0.810674	0.953552	1.17984	1.0581	0.949194
7081.69	1.44629	1.70557	1.47851	1.56708	1.44519	1.208	1.71714	1.64083	1.58924	1.64618	1.28763	1.51496	1.22229	1.65976	1.71821	1.51693	1.12578	1.80351	1.90636	1.3333	1.24007	1.9768	1.53571	1.81603	2.04375	1.47314	1.61683	1.62929	1.30202	1.43213	1.67545	1.44508	1.31245	1.63078	1.574	0.923941	0.699233	1.03086	0.818066	1.02427	0.580914	0.804784	0.749572	1.16243	0.811108	0.954616	1.18094	1.05901	0.949885
7077.83	1.44677	1.7065	1.47913	1.56764	1.44602	1.2083	1.71832	1.64188	1.59057	1.64672	1.28811	1.51602	1.22263	1.66064	1.7192	1.51731	1.12601	1.805	1.90793	1.33397	1.2404	1.9783	1.53622	1.8166	2.04619	1.47356	1.61757	1.63013	1.30238	1.43255	1.67649	1.44566	1.31269	1.6318	1.57495	0.925722	0.699658	1.03214	0.818721	1.02509	0.581063	0.805364	0.750752	1.1633	0.811584	0.955675	1.18203	1.05991	0.950547
7073.97	1.4474	1.70704	1.47999	1.56842	1.44688	1.20858	1.71912	1.64283	1.59221	1.64718	1.28871	1.51726	1.223	1.66163	1.71998	1.51794	1.12631	1.80628	1.90934	1.33441	1.24077	1.97988	1.53666	1.81726	2.04765	1.47403	1.61841	1.63125	1.30282	1.4329	1.67782	1.44626	1.31295	1.63247	1.57551	0.927598	0.700074	1.03332	0.819479	1.02582	0.581176	0.80591	0.751944	1.16428	0.812039	0.956681	1.18304	1.06078	0.951058
7070.12	1.44809	1.70734	1.48087	1.56947	1.44771	1.20886	1.7196	1.64357	1.59345	1.64774	1.2893	1.51835	1.22336	1.66262	1.72032	1.51874	1.12657	1.80722	1.91042	1.33467	1.24109	1.98206	1.53737	1.81812	2.04797	1.47457	1.61898	1.63216	1.30306	1.43317	1.67901	1.44656	1.3132	1.63304	1.57586	0.929421	0.700342	1.03427	0.820176	1.02643	0.581267	0.806287	0.753093	1.16516	0.812328	0.957571	1.18388	1.06158	0.951422
7066.26	1.44851	1.70793	1.48171	1.57035	1.44836	1.20913	1.72024	1.64397	1.5941	1.64809	1.28983	1.51911	1.22358	1.66354	1.72085	1.51945	1.12661	1.80809	1.9113	1.33499	1.24135	1.98463	1.53807	1.81908	2.04843	1.4751	1.61973	1.63264	1.30314	1.43352	1.68006	1.44657	1.31338	1.63385	1.5761	0.930961	0.700473	1.03498	0.820658	1.02689	0.581416	0.80647	0.754068	1.16573	0.812453	0.958214	1.1846	1.06228	0.951683
7062.4	1.44876	1.7089	1.48252	1.57091	1.44899	1.2094	1.72104	1.64429	1.59462	1.64837	1.29038	1.51969	1.22372	1.66467	1.72178	1.52007	1.12674	1.80944	1.91225	1.33536	1.24157	1.98701	1.53855	1.82011	2.04916	1.47552	1.62089	1.63316	1.30334	1.43408	1.68067	1.44663	1.31354	1.63482	1.57641	0.932271	0.700674	1.03571	0.821018	1.02731	0.581486	0.806755	0.754889	1.16605	0.812684	0.958758	1.18533	1.06296	0.951955
7058.55	1.4491	1.70997	1.48315	1.57144	1.44974	1.20969	1.7218	1.64485	1.59553	1.6488	1.29093	1.52022	1.22396	1.66592	1.7227	1.52059	1.1271	1.81099	1.91319	1.33581	1.24171	1.98827	1.5389	1.82125	2.04979	1.47571	1.62184	1.63386	1.3036	1.43459	1.68052	1.44687	1.31371	1.63559	1.57698	0.933637	0.701039	1.03663	0.821433	1.02786	0.581465	0.807313	0.755772	1.16644	0.813144	0.959518	1.18618	1.0637	0.952417
7054.69	1.4496	1.71092	1.48375	1.57214	1.45041	1.21003	1.72256	1.64562	1.59674	1.6491	1.2914	1.52077	1.22431	1.66705	1.72341	1.52094	1.12748	1.81219	1.91361	1.33631	1.24181	1.98913	1.5392	1.82238	2.05122	1.47565	1.62252	1.63458	1.30377	1.43479	1.68042	1.4474	1.31381	1.63604	1.57744	0.935161	0.701442	1.03759	0.822003	1.02855	0.581531	0.807878	0.756827	1.16713	0.813568	0.960501	1.1871	1.06453	0.953042
7050.83	1.45014	1.71161	1.48458	1.57292	1.45094	1.2104	1.72331	1.64668	1.5976	1.64943	1.29177	1.52145	1.22462	1.66808	1.72385	1.52132	1.12777	1.81324	1.9137	1.33681	1.24203	1.99034	1.53963	1.8233	2.05351	1.47566	1.6234	1.63538	1.30384	1.43486	1.68103	1.4481	1.31397	1.63642	1.57773	0.936773	0.701796	1.0385	0.822708	1.02922	0.581646	0.808247	0.757955	1.16801	0.813819	0.961494	1.18797	1.06545	0.953625
7046.97	1.45061	1.712	1.48549	1.57349	1.45153	1.21072	1.72384	1.64795	1.59767	1.65015	1.29205	1.52239	1.22478	1.66876	1.72412	1.5219	1.12804	1.81435	1.91423	1.33726	1.24234	1.99154	1.54027	1.82399	2.05513	1.47622	1.62444	1.63634	1.30399	1.43521	1.6817	1.44861	1.31425	1.63721	1.5782	0.938321	0.702004	1.03933	0.823363	1.02977	0.581689	0.808468	0.758931	1.16879	0.814047	0.962306	1.18875	1.06632	0.954038
7043.12	1.45091	1.71226	1.48638	1.57384	1.45219	1.21093	1.72399	1.6488	1.59754	1.6508	1.2923	1.52327	1.22497	1.66906	1.72444	1.52253	1.12828	1.81535	1.91546	1.33763	1.24263	1.99312	1.54091	1.82442	2.05594	1.47702	1.62538	1.63729	1.30426	1.43571	1.68214	1.44892	1.31456	1.63812	1.5787	0.939672	0.702083	1.04	0.82379	1.03022	0.581702	0.808684	0.759694	1.1693	0.81427	0.962929	1.18942	1.06691	0.954331
7039.26	1.4511	1.71253	1.48713	1.57426	1.45277	1.21111	1.72409	1.64878	1.59782	1.65098	1.29252	1.52379	1.22534	1.66932	1.72492	1.52303	1.12847	1.81601	1.91707	1.33799	1.24277	1.9949	1.54139	1.82476	2.05705	1.47745	1.62617	1.63789	1.30435	1.43588	1.68293	1.44903	1.31475	1.63855	1.57909	0.94092	0.702238	1.04057	0.824072	1.03068	0.581738	0.808984	0.760464	1.1696	0.814441	0.963523	1.18999	1.06737	0.954626
7035.4	1.45146	1.71292	1.48754	1.57477	1.45322	1.2113	1.72463	1.64853	1.59852	1.65095	1.29262	1.52422	1.22567	1.6699	1.7254	1.52322	1.12857	1.81635	1.91848	1.33835	1.24279	1.99581	1.54181	1.82544	2.0583	1.47761	1.62699	1.63812	1.30419	1.43591	1.68359	1.44879	1.31475	1.6387	1.57921	0.942242	0.70253	1.0412	0.824454	1.03117	0.581767	0.809334	0.761383	1.1699	0.814607	0.964218	1.19057	1.06796	0.955013
7031.55	1.452	1.7137	1.48773	1.57528	1.45368	1.21152	1.72542	1.64881	1.59933	1.65108	1.29269	1.52478	1.22579	1.67066	1.72553	1.52318	1.12866	1.8168	1.91914	1.33865	1.24288	1.99568	1.54227	1.82636	2.05905	1.47768	1.62776	1.6383	1.30411	1.43614	1.68369	1.44853	1.31469	1.63914	1.57913	0.943682	0.702909	1.04198	0.825034	1.03172	0.58184	0.809749	0.762365	1.17046	0.814866	0.965058	1.19126	1.0687	0.955504
7027.69	1.45242	1.71481	1.48805	1.57585	1.45424	1.21178	1.72631	1.64936	1.59983	1.65168	1.29298	1.52536	1.22583	1.67115	1.72554	1.52354	1.12879	1.81768	1.91908	1.33896	1.24311	1.99582	1.54277	1.82713	2.05951	1.47786	1.6283	1.63878	1.30435	1.4364	1.68411	1.44875	1.31487	1.63998	1.57936	0.945113	0.703284	1.04277	0.825687	1.03229	0.581963	0.810196	0.763291	1.1712	0.81515	0.96594	1.19189	1.06941	0.955978
7023.83	1.45273	1.71572	1.48863	1.57631	1.45489	1.21197	1.72732	1.64992	1.60002	1.65257	1.29346	1.52581	1.22595	1.67158	1.72587	1.52456	1.12896	1.81874	1.91938	1.33935	1.24325	1.99762	1.54327	1.82776	2.0603	1.47849	1.62885	1.6397	1.30473	1.43666	1.68491	1.44925	1.31519	1.64094	1.57988	0.946371	0.703504	1.04338	0.826216	1.03277	0.582023	0.81049	0.764095	1.17187	0.815232	0.966654	1.19237	1.06999	0.956282
7019.98	1.45322	1.71623	1.48927	1.57662	1.45549	1.21212	1.72807	1.6506	1.60012	1.65313	1.29387	1.52609	1.22618	1.67236	1.72623	1.52549	1.12911	1.81928	1.92051	1.33968	1.24324	2.00006	1.54373	1.82842	2.06175	1.47927	1.6296	1.64086	1.30501	1.43705	1.68534	1.44945	1.31537	1.64177	1.58033	0.947472	0.703567	1.04385	0.826515	1.03313	0.582037	0.810584	0.764797	1.17237	0.815195	0.967161	1.19281	1.07053	0.956388
7016.12	1.45366	1.71643	1.48967	1.5771	1.45578	1.21223	1.72841	1.65136	1.60042	1.65325	1.29397	1.52649	1.22639	1.67329	1.7262	1.52585	1.12923	1.81957	1.92143	1.3399	1.24336	2.00145	1.54399	1.82913	2.06345	1.47956	1.63042	1.64181	1.30522	1.43751	1.68547	1.44939	1.31544	1.64219	1.58069	0.948606	0.703636	1.04436	0.826725	1.0335	0.582054	0.810673	0.765492	1.17275	0.815359	0.967661	1.19341	1.07116	0.956514
7012.26	1.45378	1.71652	1.48995	1.57768	1.4558	1.21222	1.72833	1.65207	1.60095	1.65325	1.2939	1.52696	1.22644	1.67392	1.72625	1.52579	1.12933	1.82023	1.92173	1.34021	1.24356	2.00217	1.54413	1.82961	2.06461	1.47918	1.63081	1.64217	1.30531	1.4377	1.68552	1.44935	1.31545	1.6419	1.581	0.949867	0.703848	1.04496	0.827086	1.03402	0.582032	0.810955	0.766215	1.1731	0.815735	0.9683	1.19419	1.07183	0.956917
7008.4	1.45392	1.71692	1.49045	1.57805	1.45587	1.21226	1.72814	1.65257	1.60151	1.65329	1.29409	1.52723	1.22643	1.674	1.72692	1.52552	1.12945	1.82096	1.92192	1.34059	1.24349	2.00328	1.54443	1.8299	2.06503	1.4787	1.63084	1.64223	1.3053	1.43753	1.68558	1.4494	1.31536	1.64143	1.58133	0.951174	0.704183	1.04556	0.827624	1.03466	0.581931	0.811368	0.767019	1.17352	0.816089	0.969017	1.19501	1.07247	0.957582
7004.55	1.45427	1.71791	1.4911	1.57828	1.45615	1.21261	1.72844	1.65279	1.60216	1.65349	1.2946	1.52744	1.22655	1.67396	1.72804	1.52549	1.12956	1.82144	1.92246	1.34083	1.24324	2.0048	1.54484	1.83052	2.06503	1.4787	1.6313	1.64251	1.30542	1.43752	1.68569	1.44967	1.31536	1.64171	1.5818	0.952438	0.704501	1.0461	0.828193	1.03527	0.581845	0.811736	0.767973	1.17404	0.816343	0.969712	1.19573	1.0731	0.95823
7000.69	1.4546	1.71881	1.49158	1.57857	1.45655	1.21304	1.72913	1.65299	1.60269	1.65373	1.29496	1.52774	1.22673	1.67442	1.72904	1.526	1.12964	1.8219	1.92348	1.34094	1.24327	2.00556	1.54517	1.83138	2.06478	1.47907	1.63209	1.64298	1.30564	1.4379	1.68574	1.45015	1.31566	1.64266	1.58208	0.953603	0.704723	1.04664	0.828664	1.03575	0.581939	0.812021	0.768934	1.17459	0.816563	0.970338	1.19633	1.07374	0.95864
6996.83	1.45465	1.71904	1.49196	1.5789	1.45692	1.21322	1.72954	1.65324	1.60285	1.65396	1.29494	1.52812	1.22688	1.67525	1.72963	1.52669	1.12969	1.82238	1.92435	1.34105	1.24353	2.00548	1.5455	1.83189	2.06455	1.47951	1.63267	1.64328	1.30577	1.43824	1.68585	1.4506	1.31594	1.64312	1.58177	0.954632	0.704839	1.04717	0.828953	1.03612	0.582184	0.812198	0.769644	1.17509	0.816724	0.970817	1.19679	1.07424	0.958784
6992.98	1.45461	1.71893	1.4924	1.57931	1.45717	1.21321	1.72975	1.65344	1.60296	1.65417	1.29485	1.52849	1.22705	1.67597	1.72977	1.5271	1.12969	1.82279	1.92443	1.34123	1.24368	2.00605	1.54584	1.83191	2.06495	1.47993	1.63297	1.64339	1.3058	1.43837	1.68605	1.45086	1.31583	1.64285	1.58128	0.955584	0.704887	1.04752	0.829127	1.03642	0.58241	0.812249	0.770121	1.17549	0.81672	0.971145	1.19714	1.07454	0.958804
6989.12	1.45469	1.71873	1.49259	1.57979	1.45746	1.2132	1.73017	1.65372	1.60319	1.65421	1.29499	1.5289	1.22719	1.67646	1.72963	1.52723	1.12974	1.82339	1.924	1.34144	1.24365	2.00705	1.54622	1.8319	2.0657	1.48017	1.63294	1.64361	1.30575	1.43846	1.68653	1.45087	1.31569	1.64288	1.58134	0.956665	0.705025	1.04784	0.829439	1.03672	0.582509	0.812339	0.770685	1.17586	0.816687	0.971581	1.19748	1.07488	0.959001
6985.26	1.45484	1.71863	1.49256	1.58017	1.45798	1.2133	1.73052	1.65412	1.6036	1.65429	1.29532	1.5293	1.22727	1.67668	1.72955	1.52742	1.1299	1.82419	1.92414	1.34171	1.24355	2.00758	1.54661	1.83211	2.06573	1.48029	1.63295	1.64392	1.30565	1.43856	1.68762	1.45084	1.31589	1.64373	1.58199	0.957966	0.70533	1.04841	0.830029	1.03713	0.582504	0.812638	0.771509	1.17625	0.81695	0.972307	1.19805	1.07553	0.959523
6981.4	1.45507	1.71894	1.49273	1.58049	1.45864	1.21353	1.73066	1.65438	1.60417	1.65458	1.29561	1.52958	1.22739	1.6769	1.72965	1.52784	1.13005	1.82485	1.92525	1.34206	1.24347	2.00849	1.54678	1.83258	2.06549	1.48046	1.63356	1.64409	1.30565	1.43873	1.68887	1.45094	1.31607	1.64477	1.58254	0.959242	0.705658	1.04905	0.830657	1.03762	0.582453	0.81302	0.772415	1.17664	0.817435	0.973089	1.19874	1.07631	0.960106
6977.55	1.45535	1.7194	1.49318	1.58073	1.45905	1.21373	1.73071	1.65441	1.60434	1.6548	1.29572	1.5297	1.22756	1.67748	1.72979	1.52821	1.13003	1.82543	1.92631	1.34238	1.24349	2.01013	1.54698	1.83339	2.06645	1.4804	1.63438	1.64422	1.3058	1.43889	1.68925	1.45093	1.31598	1.64535	1.58257	0.960277	0.705885	1.0495	0.831025	1.03806	0.582351	0.81324	0.77317	1.17704	0.817732	0.973663	1.19935	1.07686	0.960479
6973.69	1.45562	1.71988	1.49377	1.58072	1.45908	1.21385	1.73075	1.65447	1.60407	1.65486	1.29577	1.52982	1.22772	1.67798	1.73011	1.52845	1.13003	1.82589	1.92668	1.34257	1.24362	2.01169	1.54752	1.83422	2.06838	1.48022	1.63462	1.64455	1.30602	1.43892	1.68888	1.4507	1.31584	1.64547	1.58251	0.961135	0.706036	1.04986	0.83124	1.0384	0.582249	0.813356	0.773769	1.17742	0.817736	0.974068	1.19978	1.07727	0.960685
6969.83	1.45572	1.72047	1.49424	1.58061	1.45902	1.21392	1.73076	1.65477	1.60418	1.65494	1.29602	1.53022	1.22785	1.67803	1.73056	1.52863	1.13015	1.82613	1.92656	1.34256	1.24376	2.01239	1.54797	1.83464	2.06968	1.48049	1.6345	1.64484	1.30611	1.43888	1.6888	1.45059	1.31584	1.64557	1.58258	0.962021	0.706194	1.05032	0.83159	1.03869	0.582247	0.81366	0.774357	1.17776	0.817755	0.97451	1.20012	1.07779	0.960917
6965.98	1.45549	1.72088	1.49445	1.5807	1.45918	1.21394	1.73066	1.65507	1.60478	1.65502	1.29644	1.53062	1.22786	1.67785	1.73055	1.52871	1.13025	1.82659	1.92665	1.34253	1.24383	2.01226	1.54799	1.83469	2.06953	1.48074	1.63471	1.6449	1.30593	1.43888	1.68896	1.45069	1.31595	1.64595	1.58277	0.963029	0.706369	1.05085	0.83205	1.03904	0.582316	0.814123	0.774965	1.17809	0.818002	0.975085	1.20048	1.07835	0.961309
6962.12	1.45525	1.72092	1.49466	1.58103	1.45956	1.21398	1.73071	1.65522	1.6054	1.65496	1.29676	1.53085	1.22778	1.67768	1.7301	1.52893	1.13035	1.82722	1.92708	1.34271	1.24381	2.01206	1.54783	1.83472	2.06849	1.48043	1.63533	1.64494	1.30565	1.43884	1.68872	1.45069	1.31609	1.64612	1.58292	0.964052	0.706457	1.05128	0.832364	1.03943	0.582342	0.814447	0.77555	1.17837	0.818283	0.975671	1.20087	1.07878	0.961722
6958.26	1.45531	1.72102	1.49485	1.58145	1.45998	1.21408	1.7312	1.65534	1.60549	1.65479	1.29687	1.53104	1.22782	1.67764	1.72991	1.52921	1.1306	1.82734	1.92716	1.343	1.24381	2.01214	1.5478	1.83492	2.06798	1.48005	1.63613	1.64518	1.30557	1.43884	1.68845	1.4506	1.31624	1.64608	1.58282	0.965049	0.706537	1.05158	0.832556	1.03983	0.582304	0.814626	0.776207	1.17863	0.818449	0.976158	1.20132	1.07913	0.961948
6954.4	1.45552	1.72139	1.49491	1.58165	1.46022	1.21421	1.73168	1.65547	1.60489	1.65478	1.29686	1.53115	1.22804	1.67781	1.73011	1.52911	1.13094	1.82702	1.9269	1.34329	1.24383	2.01218	1.54801	1.83521	2.06826	1.48005	1.6368	1.64565	1.30576	1.43919	1.68852	1.45074	1.31639	1.64636	1.58269	0.966054	0.706763	1.05188	0.832859	1.04024	0.582321	0.814839	0.776936	1.17898	0.818574	0.976557	1.20183	1.07957	0.962134
6950.55	1.45583	1.72142	1.49502	1.58163	1.46029	1.21435	1.73167	1.65557	1.60444	1.65515	1.2968	1.5312	1.22825	1.67823	1.73009	1.52884	1.13111	1.82693	1.92675	1.34357	1.24385	2.01218	1.54818	1.83537	2.06802	1.4805	1.63725	1.64605	1.30604	1.43959	1.68861	1.45098	1.3165	1.64651	1.58283	0.967003	0.70699	1.05222	0.833222	1.04063	0.582484	0.815114	0.777555	1.17941	0.81871	0.976928	1.20233	1.07998	0.962453
6946.69	1.4561	1.72114	1.49524	1.5818	1.46037	1.21437	1.73146	1.65572	1.60478	1.65554	1.29673	1.53108	1.22828	1.67856	1.72961	1.52899	1.13102	1.82704	1.92699	1.34372	1.24388	2.01247	1.54815	1.83537	2.06767	1.48109	1.63749	1.64609	1.30626	1.43955	1.68876	1.4509	1.31647	1.64618	1.58328	0.967827	0.707062	1.05253	0.833485	1.04103	0.582663	0.815363	0.778027	1.17978	0.818824	0.977301	1.20274	1.08027	0.962806
6942.83	1.45616	1.72122	1.49552	1.58217	1.46056	1.21425	1.73147	1.6558	1.60547	1.65558	1.29667	1.53088	1.22824	1.67872	1.72924	1.52934	1.13088	1.82721	1.92785	1.3437	1.24387	2.01332	1.54812	1.83541	2.06825	1.48155	1.63739	1.64598	1.30626	1.43934	1.68914	1.45074	1.31633	1.64581	1.58383	0.968608	0.707116	1.05288	0.833773	1.04149	0.582695	0.815603	0.778543	1.18005	0.818937	0.977711	1.20311	1.0806	0.963121
6938.98	1.45626	1.7215	1.49579	1.58251	1.46095	1.21421	1.73161	1.65568	1.60606	1.65535	1.29665	1.53098	1.22825	1.67904	1.7295	1.5297	1.13091	1.82761	1.92849	1.34377	1.24384	2.01481	1.54825	1.83574	2.06887	1.48187	1.6373	1.64601	1.30601	1.43926	1.68919	1.45072	1.31623	1.64561	1.584	0.969497	0.707344	1.05335	0.834252	1.04196	0.582679	0.815964	0.779232	1.18036	0.819156	0.978244	1.20354	1.08113	0.963432
6935.12	1.45638	1.72159	1.49595	1.58285	1.46129	1.21429	1.73154	1.65582	1.60631	1.65516	1.29679	1.53135	1.2283	1.67936	1.73031	1.53009	1.13105	1.8281	1.92811	1.344	1.24386	2.01636	1.5485	1.8363	2.06904	1.48198	1.63763	1.64612	1.30581	1.43921	1.68873	1.45069	1.31632	1.64577	1.58377	0.97039	0.707649	1.0538	0.834746	1.04231	0.582751	0.816297	0.779885	1.18075	0.819415	0.978825	1.20402	1.08161	0.963694
6931.26	1.45647	1.72187	1.49599	1.58303	1.46119	1.2144	1.73134	1.65626	1.60627	1.65541	1.29706	1.53163	1.22835	1.67943	1.73103	1.53028	1.13122	1.82851	1.92727	1.34423	1.24391	2.01725	1.54856	1.83679	2.06962	1.48184	1.63806	1.64636	1.30591	1.43928	1.68864	1.4507	1.31657	1.64639	1.58346	0.971047	0.707776	1.05402	0.834993	1.04246	0.582816	0.81636	0.780276	1.18112	0.819535	0.97925	1.20434	1.08186	0.963883
6927.4	1.45671	1.72246	1.49604	1.58296	1.46101	1.21447	1.73156	1.65641	1.60639	1.65596	1.29727	1.53165	1.22843	1.67944	1.73118	1.53023	1.13136	1.82877	1.92671	1.34446	1.24401	2.01676	1.54832	1.83712	2.07054	1.48164	1.63816	1.64671	1.30604	1.43954	1.689	1.45079	1.31666	1.64718	1.58324	0.971547	0.707751	1.05407	0.835085	1.04258	0.582861	0.816293	0.780549	1.18134	0.819489	0.979464	1.20451	1.08207	0.964079
6923.55	1.4571	1.72269	1.4962	1.58297	1.46108	1.21449	1.73202	1.65639	1.60658	1.65617	1.29735	1.53169	1.22851	1.67951	1.73098	1.53014	1.1314	1.82865	1.9268	1.34466	1.24408	2.01508	1.54815	1.83704	2.07052	1.48165	1.6378	1.64693	1.30595	1.43979	1.68889	1.4509	1.31644	1.64762	1.58334	0.972116	0.707743	1.0541	0.835252	1.04279	0.582968	0.816255	0.7809	1.18145	0.819403	0.979594	1.20472	1.08237	0.964252
6919.69	1.45735	1.72249	1.49635	1.58309	1.46114	1.21449	1.73212	1.65662	1.60661	1.6558	1.29738	1.53193	1.22852	1.67953	1.73071	1.53015	1.13134	1.82824	1.92738	1.34485	1.24406	2.0142	1.54825	1.83655	2.06979	1.48155	1.63742	1.64695	1.3058	1.43996	1.68857	1.451	1.31619	1.64767	1.58371	0.972782	0.707782	1.05418	0.835524	1.04304	0.583106	0.816252	0.781315	1.18159	0.819402	0.979814	1.20507	1.0827	0.964393
6915.83	1.45731	1.72253	1.49636	1.58327	1.46113	1.21452	1.73189	1.65684	1.60653	1.65548	1.29735	1.53204	1.22853	1.67959	1.73066	1.53012	1.1313	1.82802	1.9278	1.34503	1.24388	2.01524	1.54835	1.83648	2.07009	1.48118	1.63758	1.64689	1.30576	1.44014	1.68876	1.45101	1.31621	1.64775	1.58369	0.973462	0.707912	1.05437	0.835831	1.04327	0.583218	0.816381	0.78174	1.18175	0.819485	0.980122	1.20554	1.08304	0.964644
6911.98	1.4571	1.72265	1.49641	1.58342	1.46116	1.21458	1.73183	1.65655	1.60619	1.65579	1.29728	1.53196	1.2286	1.67969	1.73076	1.52981	1.13135	1.82824	1.9279	1.34515	1.24367	2.01628	1.54835	1.83732	2.0715	1.4809	1.63817	1.64704	1.30575	1.44023	1.68887	1.45084	1.31629	1.64777	1.58345	0.974106	0.70816	1.05472	0.836187	1.04354	0.583247	0.816639	0.782132	1.18189	0.819609	0.980399	1.20598	1.08337	0.965015
6908.12	1.45695	1.72243	1.49671	1.58344	1.46122	1.21471	1.73201	1.65598	1.60581	1.65629	1.29741	1.53195	1.22867	1.67957	1.73062	1.52956	1.13149	1.82876	1.92783	1.34519	1.24363	2.01623	1.54849	1.83814	2.0727	1.48084	1.63886	1.64743	1.30578	1.44005	1.68851	1.45063	1.31625	1.64753	1.58374	0.974749	0.708331	1.05513	0.836642	1.04389	0.583196	0.816817	0.782478	1.18217	0.819796	0.980653	1.20627	1.08372	0.965322
6904.26	1.45703	1.72241	1.497	1.58337	1.46134	1.21489	1.73208	1.65583	1.60584	1.65645	1.29779	1.53195	1.22877	1.67944	1.73045	1.52976	1.13165	1.8294	1.92771	1.34525	1.24373	2.01662	1.54885	1.83814	2.07291	1.48114	1.63969	1.64773	1.30597	1.4398	1.68821	1.4507	1.31621	1.64738	1.58406	0.975392	0.708324	1.05545	0.837066	1.04422	0.583121	0.81686	0.782835	1.1826	0.819991	0.980932	1.20642	1.08408	0.96551
6900.4	1.45722	1.72265	1.49703	1.58344	1.46152	1.21503	1.73189	1.65616	1.60622	1.65635	1.29812	1.53205	1.22882	1.67936	1.73072	1.53008	1.13172	1.82978	1.92795	1.34548	1.2438	2.01739	1.54925	1.83786	2.07215	1.48168	1.64039	1.64771	1.30614	1.4398	1.68839	1.45092	1.31621	1.64743	1.58382	0.975994	0.708374	1.0557	0.837297	1.04449	0.583017	0.817027	0.783296	1.18293	0.820121	0.981279	1.20656	1.08436	0.965728
6896.55	1.45721	1.72254	1.49694	1.58364	1.46172	1.21504	1.73162	1.6564	1.60658	1.65608	1.29813	1.53224	1.22873	1.67921	1.73107	1.53001	1.13165	1.82993	1.92873	1.34576	1.24387	2.01698	1.54952	1.83796	2.07087	1.48202	1.64071	1.6475	1.30604	1.43999	1.68898	1.45082	1.3162	1.64734	1.58349	0.976638	0.708644	1.05602	0.837487	1.04476	0.582987	0.817455	0.783883	1.18316	0.820302	0.9817	1.20687	1.08465	0.966059
6892.69	1.45703	1.72246	1.49679	1.58373	1.46185	1.21497	1.73179	1.65648	1.60665	1.65578	1.29787	1.53226	1.22864	1.67945	1.73105	1.5298	1.13158	1.83026	1.92968	1.34585	1.24391	2.01606	1.54959	1.83825	2.07037	1.48208	1.64082	1.64728	1.30574	1.44002	1.68912	1.45042	1.31624	1.64698	1.58345	0.977297	0.708892	1.05634	0.837802	1.04501	0.583164	0.817822	0.784431	1.18339	0.82053	0.982025	1.20727	1.08502	0.966357
6888.83	1.45693	1.72272	1.49679	1.5837	1.46183	1.21483	1.73238	1.65663	1.60652	1.65573	1.29749	1.53219	1.22871	1.67976	1.73092	1.52998	1.1316	1.83052	1.93023	1.34578	1.2438	2.01624	1.5496	1.8382	2.07113	1.48172	1.64076	1.6471	1.30547	1.43981	1.68837	1.4501	1.31629	1.64683	1.5837	0.977753	0.708875	1.05651	0.838102	1.04518	0.583359	0.817849	0.784766	1.18353	0.820615	0.982118	1.20748	1.08531	0.96652
6884.98	1.45694	1.72275	1.49697	1.58381	1.46185	1.21471	1.73252	1.65666	1.60655	1.65588	1.29717	1.53208	1.22886	1.67956	1.73085	1.53041	1.13159	1.83041	1.93017	1.34571	1.2436	2.01725	1.54971	1.83802	2.07156	1.48111	1.64064	1.64703	1.30535	1.43964	1.68786	1.44996	1.31627	1.64725	1.58391	0.978041	0.708791	1.05664	0.838281	1.04539	0.583392	0.817779	0.784997	1.18365	0.820627	0.982182	1.20761	1.08549	0.966686
6881.12	1.457	1.72246	1.49708	1.58414	1.46203	1.21466	1.73212	1.65662	1.60689	1.65608	1.29713	1.53192	1.22894	1.67938	1.73076	1.5306	1.13156	1.83021	1.92998	1.3457	1.24346	2.01782	1.54982	1.8381	2.07104	1.48104	1.64092	1.64712	1.30549	1.4397	1.68849	1.45007	1.31623	1.64783	1.58386	0.97842	0.708881	1.05681	0.838432	1.04566	0.583372	0.817885	0.785277	1.18385	0.82073	0.982364	1.2079	1.08569	0.966926
6877.26	1.45699	1.72227	1.49719	1.58445	1.46223	1.21468	1.73199	1.65682	1.6071	1.65616	1.29731	1.53187	1.22894	1.67958	1.73057	1.53055	1.13167	1.8302	1.92976	1.34574	1.24336	2.01801	1.54969	1.83822	2.07066	1.48141	1.64139	1.64721	1.3058	1.4398	1.68935	1.45045	1.31615	1.64798	1.58383	0.978914	0.708998	1.05694	0.838613	1.04581	0.58331	0.818075	0.785579	1.18403	0.820818	0.982542	1.20825	1.08597	0.967129
6873.4	1.45686	1.72246	1.49743	1.58449	1.4623	1.21474	1.73215	1.65705	1.60691	1.65605	1.29741	1.53212	1.22893	1.67986	1.73011	1.53045	1.13179	1.83035	1.92919	1.34578	1.24332	2.01864	1.54948	1.83809	2.07088	1.48139	1.64117	1.64708	1.30596	1.43983	1.68932	1.45068	1.31596	1.64794	1.58388	0.97937	0.708962	1.05706	0.838747	1.04581	0.583203	0.81819	0.785851	1.18416	0.820707	0.982697	1.20846	1.08623	0.967196
6869.55	1.45684	1.72293	1.49751	1.58417	1.46231	1.21479	1.73215	1.65719	1.60658	1.65587	1.29731	1.53261	1.22886	1.67999	1.72971	1.53034	1.13173	1.83046	1.92888	1.34585	1.24341	2.01952	1.54945	1.83782	2.07121	1.48087	1.64036	1.64685	1.30585	1.43975	1.68895	1.45056	1.31573	1.64815	1.58399	0.979761	0.708854	1.05715	0.838831	1.04588	0.583241	0.818237	0.786042	1.18431	0.820469	0.982878	1.2085	1.08635	0.967153
6865.69	1.45698	1.72319	1.49734	1.58383	1.46226	1.21474	1.73188	1.65724	1.60642	1.65569	1.29717	1.53293	1.22873	1.67993	1.72974	1.53036	1.13164	1.83059	1.92956	1.34607	1.24361	2.02015	1.54945	1.83782	2.07139	1.48044	1.64001	1.64677	1.3057	1.43957	1.68895	1.45029	1.31561	1.64834	1.58414	0.980141	0.708826	1.05724	0.839016	1.04611	0.583396	0.818264	0.786134	1.1845	0.820357	0.983048	1.20858	1.08643	0.967127
6861.83	1.45702	1.72307	1.49715	1.58386	1.462	1.21465	1.73156	1.65694	1.60644	1.65572	1.29705	1.53286	1.22862	1.67964	1.72983	1.53063	1.13162	1.83086	1.93018	1.34628	1.24375	2.01982	1.54934	1.8382	2.07181	1.48045	1.64033	1.64677	1.30566	1.43947	1.68899	1.44996	1.31563	1.64828	1.58408	0.980474	0.708916	1.0574	0.839292	1.04635	0.583447	0.818256	0.78621	1.18466	0.82043	0.983178	1.20879	1.0866	0.967166
6857.98	1.45692	1.72279	1.4971	1.58425	1.46174	1.21458	1.73145	1.65656	1.60662	1.65602	1.29691	1.53255	1.22858	1.67936	1.72976	1.53094	1.13152	1.831	1.92962	1.34625	1.24373	2.01852	1.54926	1.83854	2.07218	1.48075	1.64057	1.64685	1.30556	1.43953	1.68868	1.44969	1.31564	1.6481	1.58393	0.980716	0.709025	1.05756	0.839473	1.04644	0.583411	0.818273	0.786411	1.18467	0.820561	0.983301	1.209	1.08681	0.967292
6854.12	1.4568	1.72264	1.49716	1.5846	1.46174	1.2146	1.73142	1.65653	1.60688	1.65613	1.29686	1.53233	1.22856	1.67957	1.72991	1.53101	1.13132	1.83086	1.92878	1.34617	1.24361	2.01785	1.54946	1.83868	2.07199	1.48079	1.64017	1.64691	1.30538	1.43965	1.68849	1.4496	1.31558	1.64769	1.58396	0.981006	0.709086	1.05778	0.839581	1.04647	0.583459	0.818441	0.786776	1.18464	0.820724	0.983505	1.20922	1.08711	0.967584
6850.26	1.45682	1.72259	1.49718	1.58471	1.46171	1.21469	1.73125	1.65674	1.60706	1.65595	1.29693	1.53221	1.22856	1.68009	1.73014	1.53093	1.13119	1.83067	1.92863	1.34627	1.24349	2.01795	1.54966	1.83874	2.07166	1.48062	1.6396	1.64694	1.30535	1.43976	1.68908	1.44961	1.31553	1.64717	1.58405	0.981465	0.70919	1.05815	0.839818	1.04666	0.583583	0.818747	0.787164	1.18482	0.820991	0.983787	1.20949	1.0875	0.968005
6846.4	1.45691	1.72236	1.49704	1.58458	1.46145	1.21474	1.73113	1.65676	1.60705	1.6559	1.29705	1.53204	1.22866	1.68016	1.72998	1.53092	1.13121	1.83046	1.92888	1.3464	1.24341	2.01745	1.54956	1.83835	2.07199	1.48083	1.63964	1.64716	1.30549	1.43986	1.68976	1.44969	1.31562	1.64694	1.58392	0.981914	0.709422	1.05845	0.8402	1.04703	0.583629	0.819066	0.787491	1.18506	0.821291	0.984072	1.2097	1.08786	0.968399
6842.55	1.45685	1.72224	1.49688	1.58428	1.46125	1.21468	1.73125	1.65634	1.60677	1.65604	1.29717	1.53204	1.22873	1.67975	1.72958	1.53065	1.13131	1.83029	1.92917	1.3464	1.24335	2.01694	1.54935	1.83772	2.07276	1.48158	1.64022	1.6476	1.30561	1.43989	1.68956	1.44979	1.31569	1.64716	1.58359	0.98219	0.709643	1.05851	0.840535	1.0474	0.583534	0.819292	0.787766	1.18509	0.821415	0.984307	1.20985	1.08812	0.968647
6838.69	1.45663	1.72252	1.49691	1.58404	1.46122	1.21455	1.73132	1.65587	1.60636	1.65598	1.29717	1.53218	1.22853	1.67946	1.72937	1.53004	1.13136	1.83039	1.9293	1.34636	1.24328	2.01742	1.54928	1.8377	2.07264	1.48211	1.6406	1.64789	1.30555	1.43968	1.68898	1.44964	1.31556	1.6474	1.58346	0.982409	0.709667	1.05845	0.840759	1.0476	0.583398	0.819402	0.787899	1.18508	0.821362	0.984417	1.21002	1.08825	0.968754
6834.83	1.45641	1.72257	1.49696	1.58408	1.46133	1.21435	1.73122	1.65572	1.60607	1.65572	1.29694	1.53202	1.22824	1.67952	1.72946	1.52978	1.13129	1.83043	1.92891	1.34635	1.24322	2.01774	1.54932	1.83805	2.07063	1.48178	1.64065	1.64758	1.30531	1.43927	1.6885	1.44937	1.31535	1.64748	1.58368	0.982555	0.709481	1.05841	0.840885	1.04761	0.583349	0.81937	0.787837	1.18519	0.821229	0.984333	1.2102	1.08825	0.968776
6830.98	1.45627	1.72237	1.49694	1.58427	1.46143	1.21416	1.73138	1.65575	1.60594	1.65562	1.29662	1.53156	1.2281	1.67969	1.72958	1.53012	1.13114	1.83022	1.92842	1.34631	1.24323	2.0169	1.54939	1.83807	2.06832	1.48117	1.64068	1.64702	1.30513	1.43908	1.68778	1.44933	1.31528	1.64779	1.58387	0.982501	0.709218	1.05833	0.840832	1.04752	0.583365	0.819204	0.787696	1.18523	0.820986	0.984154	1.21022	1.08809	0.96874
6827.12	1.45611	1.72246	1.49704	1.58447	1.46134	1.21408	1.7316	1.65585	1.60609	1.65553	1.29642	1.53137	1.22806	1.6796	1.7296	1.53039	1.13104	1.82997	1.92855	1.34629	1.24327	2.01584	1.54948	1.83782	2.06804	1.48106	1.6406	1.64679	1.30511	1.43925	1.68708	1.44939	1.31524	1.64829	1.58364	0.982449	0.709078	1.05826	0.840705	1.04742	0.583339	0.819106	0.787693	1.18518	0.820815	0.98418	1.21012	1.08796	0.968733
6823.26	1.45587	1.72243	1.49727	1.58451	1.46101	1.21412	1.73131	1.65595	1.60652	1.65519	1.29639	1.53155	1.22801	1.67913	1.72969	1.53046	1.13101	1.82956	1.92864	1.34634	1.24324	2.01568	1.5494	1.83763	2.06841	1.48152	1.64029	1.64669	1.30497	1.43931	1.68676	1.44929	1.31513	1.64837	1.58321	0.982668	0.709176	1.05841	0.840796	1.04748	0.583273	0.819254	0.787917	1.18516	0.820969	0.984478	1.21015	1.08809	0.96887
6819.4	1.45566	1.72206	1.49736	1.58423	1.46067	1.21417	1.73092	1.65606	1.60661	1.65481	1.29647	1.5317	1.22796	1.67872	1.72988	1.53059	1.13104	1.82921	1.92822	1.34641	1.24311	2.01668	1.54911	1.83756	2.06776	1.48189	1.64012	1.64649	1.30485	1.43907	1.68667	1.44912	1.31503	1.64773	1.58307	0.983069	0.709405	1.05879	0.84111	1.04772	0.583271	0.819546	0.788144	1.18523	0.821274	0.984751	1.2103	1.08837	0.969111
6815.55	1.45559	1.72191	1.49716	1.58396	1.46055	1.21419	1.73108	1.65612	1.60608	1.65478	1.29644	1.53169	1.2279	1.67858	1.72975	1.53046	1.13114	1.82939	1.92786	1.34651	1.24298	2.01772	1.54884	1.83745	2.06753	1.48145	1.64019	1.64638	1.30495	1.43886	1.6867	1.44907	1.31493	1.64678	1.58327	0.98335	0.709568	1.05912	0.841381	1.04795	0.583388	0.819808	0.788158	1.18535	0.821409	0.984842	1.21035	1.08858	0.969352
6811.69	1.45558	1.72206	1.49683	1.58385	1.46046	1.21423	1.73155	1.65589	1.6055	1.65494	1.29631	1.53158	1.22782	1.67831	1.7292	1.53005	1.13119	1.82964	1.92772	1.34663	1.24287	2.01762	1.5486	1.83744	2.06818	1.48069	1.64017	1.64621	1.30503	1.43879	1.6865	1.44915	1.3148	1.64633	1.58367	0.983346	0.70956	1.05916	0.841473	1.04803	0.583496	0.819942	0.788015	1.18542	0.821325	0.984843	1.21025	1.08864	0.969509
6807.83	1.45565	1.72219	1.4965	1.58387	1.46036	1.21428	1.73167	1.6554	1.60521	1.65511	1.29625	1.53142	1.2278	1.67805	1.72881	1.5299	1.13112	1.82934	1.92754	1.34674	1.24279	2.01652	1.54834	1.83754	2.0683	1.48067	1.6401	1.64571	1.30496	1.43878	1.6863	1.44913	1.31471	1.6467	1.58393	0.983168	0.709415	1.05899	0.841487	1.04801	0.583485	0.819895	0.787837	1.18537	0.821227	0.984818	1.21015	1.08858	0.969533
6803.98	1.45595	1.72213	1.4961	1.58387	1.46033	1.21435	1.7312	1.65508	1.60502	1.65537	1.29618	1.53134	1.22794	1.67796	1.72892	1.52998	1.13105	1.82875	1.92727	1.34687	1.24273	2.01529	1.54809	1.83734	2.06792	1.481	1.64024	1.64525	1.30487	1.43883	1.68629	1.44888	1.31477	1.64727	1.58373	0.983037	0.709326	1.05893	0.841576	1.04804	0.583454	0.81985	0.787748	1.18542	0.821378	0.984769	1.21024	1.0886	0.969612
6800.12	1.45623	1.72184	1.49572	1.58367	1.46018	1.21438	1.73053	1.65525	1.60475	1.6555	1.29606	1.53121	1.22806	1.67769	1.72923	1.52991	1.13102	1.82811	1.9268	1.34699	1.2427	2.01483	1.54788	1.83697	2.06767	1.48063	1.6403	1.64511	1.30473	1.43884	1.68609	1.44868	1.31483	1.64705	1.58335	0.983018	0.709413	1.05912	0.841735	1.04815	0.583449	0.819989	0.787771	1.18555	0.821729	0.984716	1.21043	1.08875	0.969861
6796.26	1.45617	1.72131	1.49533	1.58337	1.45985	1.21427	1.73037	1.65535	1.60459	1.65517	1.29599	1.53089	1.22801	1.67746	1.72918	1.52957	1.13104	1.82751	1.92603	1.34697	1.24272	2.01466	1.54774	1.83695	2.06695	1.47999	1.63993	1.64493	1.30454	1.43877	1.68593	1.44872	1.31466	1.64593	1.58311	0.98307	0.709562	1.05938	0.841904	1.04818	0.583402	0.820191	0.787757	1.18557	0.821952	0.984688	1.21051	1.08888	0.970085
6792.4	1.45591	1.72077	1.49502	1.58324	1.45948	1.21407	1.73067	1.65488	1.60481	1.65465	1.29588	1.53057	1.22785	1.67738	1.72857	1.52917	1.13103	1.8272	1.92541	1.34681	1.24266	2.01378	1.54766	1.83704	2.06592	1.47984	1.63962	1.64456	1.30439	1.43865	1.68613	1.44869	1.31438	1.64509	1.58292	0.983159	0.709665	1.05954	0.842073	1.04811	0.583321	0.820328	0.787677	1.18547	0.821933	0.984671	1.21042	1.08894	0.970153
6788.55	1.4556	1.72049	1.49497	1.58322	1.45921	1.21394	1.73065	1.65423	1.60548	1.65439	1.29573	1.53038	1.22758	1.67713	1.72788	1.52898	1.13091	1.82745	1.92555	1.34668	1.24249	2.013	1.54766	1.83689	2.06568	1.48001	1.63993	1.64435	1.30431	1.43842	1.68623	1.4484	1.31417	1.64517	1.58261	0.983121	0.709655	1.05967	0.842193	1.048	0.583248	0.820392	0.787572	1.18539	0.821776	0.984617	1.21013	1.08893	0.970107
6784.69	1.45521	1.72033	1.49508	1.58313	1.459	1.21382	1.7301	1.65397	1.60586	1.6544	1.2957	1.5302	1.22728	1.67665	1.72781	1.5289	1.13078	1.8278	1.92633	1.34658	1.24231	2.01324	1.54748	1.83667	2.06615	1.48014	1.64018	1.64432	1.30427	1.43819	1.68595	1.44813	1.31411	1.64558	1.58239	0.98286	0.709507	1.05974	0.842291	1.04792	0.583218	0.820436	0.787431	1.18538	0.821602	0.984538	1.20983	1.08889	0.970041
6780.83	1.45473	1.72014	1.49495	1.58303	1.45866	1.21365	1.72959	1.65419	1.60543	1.65434	1.29566	1.52989	1.22717	1.67611	1.72819	1.52866	1.13068	1.82751	1.92683	1.34637	1.2422	2.01345	1.547	1.8364	2.06632	1.48019	1.63988	1.64409	1.30429	1.43824	1.68564	1.44804	1.31416	1.64575	1.58248	0.982574	0.709367	1.05968	0.842429	1.04794	0.583197	0.820516	0.787267	1.18543	0.821532	0.984499	1.20977	1.0889	0.970048
6776.98	1.4543	1.71998	1.49467	1.58284	1.45832	1.21351	1.72965	1.65437	1.60474	1.65405	1.29552	1.52953	1.2272	1.67571	1.72834	1.52835	1.13053	1.82674	1.92658	1.34614	1.24216	2.01273	1.54663	1.836	2.06573	1.48012	1.63964	1.64353	1.30437	1.43848	1.68547	1.44798	1.31415	1.64573	1.58254	0.982447	0.709376	1.05958	0.84252	1.04802	0.583118	0.820609	0.787097	1.18546	0.821593	0.984509	1.20991	1.08894	0.970128
6773.12	1.45411	1.71973	1.49452	1.5826	1.45816	1.21349	1.7301	1.65433	1.60439	1.65374	1.2954	1.52924	1.22717	1.67528	1.7281	1.52812	1.13045	1.82639	1.92609	1.34609	1.2421	2.01183	1.5464	1.83584	2.06499	1.48008	1.63964	1.64305	1.30442	1.43847	1.68522	1.44782	1.31401	1.64548	1.58219	0.982414	0.709476	1.05961	0.842541	1.0481	0.583024	0.820688	0.786946	1.18541	0.821678	0.984496	1.20994	1.08895	0.970236
6769.26	1.45395	1.71955	1.4943	1.5825	1.45791	1.21347	1.73024	1.65423	1.60447	1.65355	1.29521	1.52894	1.22698	1.67473	1.72795	1.52768	1.13044	1.82658	1.92553	1.34614	1.24198	2.01108	1.5462	1.83593	2.06415	1.48023	1.63948	1.64289	1.30433	1.43813	1.6849	1.44765	1.3138	1.64506	1.58161	0.982301	0.70951	1.05972	0.842552	1.04809	0.582957	0.820753	0.786787	1.18532	0.821638	0.984373	1.20981	1.08877	0.970379
6765.4	1.45358	1.71941	1.4937	1.58248	1.45752	1.2132	1.72979	1.65413	1.60455	1.6535	1.29497	1.52859	1.22669	1.67437	1.72794	1.52713	1.13038	1.82649	1.92475	1.34611	1.24183	2.01048	1.54611	1.83581	2.06299	1.4804	1.6391	1.64281	1.30413	1.43773	1.68451	1.44745	1.31364	1.64463	1.58126	0.981959	0.709398	1.05968	0.84249	1.04793	0.582913	0.820741	0.786525	1.18523	0.8215	0.984107	1.20961	1.0884	0.970547
6761.55	1.45336	1.7191	1.49301	1.58237	1.4573	1.21278	1.72916	1.65394	1.60415	1.65366	1.29468	1.52833	1.22648	1.67415	1.72755	1.52705	1.13029	1.82592	1.92418	1.34604	1.24167	2.01031	1.54598	1.83566	2.06229	1.48043	1.63877	1.6426	1.30392	1.43745	1.68421	1.44723	1.31356	1.64408	1.58132	0.981436	0.709173	1.05943	0.842309	1.04771	0.583003	0.820573	0.78614	1.18514	0.821402	0.98378	1.20938	1.08808	0.970583
6757.69	1.45353	1.71899	1.49267	1.58218	1.45721	1.21252	1.72863	1.65368	1.60353	1.65374	1.2944	1.52823	1.22642	1.67378	1.72704	1.52717	1.13022	1.8254	1.92445	1.34598	1.24158	2.01042	1.54565	1.83562	2.06217	1.48037	1.63875	1.64233	1.30375	1.43731	1.68407	1.4471	1.31348	1.64344	1.58142	0.980991	0.708947	1.05914	0.842114	1.04757	0.583266	0.820347	0.785782	1.18498	0.821349	0.98356	1.20913	1.08793	0.970426
6753.83	1.45376	1.71905	1.49251	1.58186	1.45687	1.21244	1.7281	1.65332	1.60333	1.65346	1.29419	1.52817	1.22641	1.67329	1.72675	1.52683	1.13015	1.82519	1.92505	1.34592	1.24159	2.01045	1.54515	1.83529	2.06196	1.48027	1.63891	1.6421	1.30362	1.43727	1.68372	1.44712	1.31339	1.64291	1.58127	0.98077	0.708877	1.05906	0.84207	1.04752	0.583431	0.820307	0.785595	1.18478	0.821343	0.983531	1.2089	1.08783	0.970308
6749.98	1.45357	1.71865	1.4922	1.58142	1.45635	1.21237	1.72754	1.65279	1.60328	1.65313	1.29405	1.52801	1.22638	1.67283	1.72642	1.52639	1.13011	1.82518	1.92491	1.34586	1.24158	2.00947	1.54467	1.83466	2.06204	1.48011	1.63881	1.64176	1.30358	1.43731	1.68328	1.44709	1.31319	1.64244	1.58103	0.980597	0.708925	1.05916	0.842097	1.04746	0.583242	0.82047	0.785446	1.18458	0.821334	0.983508	1.20873	1.08768	0.970339
6746.12	1.45297	1.71806	1.49172	1.5811	1.45609	1.21226	1.72733	1.65227	1.60275	1.65302	1.29386	1.52774	1.2263	1.67245	1.7261	1.52635	1.13011	1.82502	1.92413	1.3458	1.24146	2.0079	1.54435	1.83417	2.06235	1.47984	1.63829	1.64133	1.3036	1.43728	1.68302	1.44684	1.31296	1.64221	1.58096	0.980221	0.708862	1.05911	0.841985	1.04725	0.582872	0.820503	0.78512	1.1843	0.821186	0.983248	1.20855	1.0874	0.970321
6742.26	1.45245	1.71779	1.49134	1.58099	1.45603	1.21213	1.72753	1.65206	1.60204	1.65288	1.29371	1.5274	1.22618	1.67204	1.72598	1.52641	1.13003	1.82446	1.92343	1.34577	1.24127	2.0077	1.54423	1.83391	2.06167	1.47941	1.63792	1.64109	1.30353	1.43713	1.68268	1.44658	1.31283	1.64242	1.58103	0.979774	0.708736	1.05891	0.84186	1.04707	0.582687	0.820381	0.784738	1.18403	0.821042	0.982896	1.2083	1.08718	0.97025
6738.4	1.45237	1.71772	1.49119	1.58101	1.4559	1.21201	1.72723	1.65213	1.60156	1.65255	1.29375	1.52695	1.22604	1.6715	1.72606	1.52635	1.12986	1.82376	1.92306	1.34576	1.24107	2.00842	1.54419	1.8338	2.06052	1.47911	1.63814	1.64097	1.30348	1.43695	1.68241	1.44653	1.31289	1.64264	1.58111	0.979503	0.708811	1.0589	0.841889	1.04704	0.582705	0.820466	0.784521	1.18394	0.821063	0.982746	1.20809	1.08719	0.970305
6734.55	1.45245	1.71755	1.49099	1.581	1.45577	1.21191	1.72638	1.65219	1.60134	1.65222	1.29371	1.52648	1.22592	1.67095	1.72607	1.52625	1.12965	1.82321	1.92285	1.34581	1.24091	2.00828	1.5441	1.83394	2.05986	1.47921	1.63849	1.64065	1.30349	1.4368	1.68234	1.44647	1.31303	1.64238	1.58127	0.979293	0.709018	1.05912	0.841963	1.04698	0.582722	0.820727	0.784389	1.18387	0.821114	0.982712	1.208	1.08726	0.970372
6730.69	1.45236	1.71723	1.4905	1.5807	1.45551	1.21182	1.72595	1.65199	1.60132	1.65203	1.29353	1.52618	1.22582	1.67061	1.72591	1.52605	1.12947	1.82274	1.92264	1.34586	1.24079	2.00744	1.54393	1.83407	2.05955	1.47951	1.63821	1.63995	1.30343	1.43666	1.6822	1.44623	1.31297	1.64186	1.58131	0.978917	0.70906	1.05926	0.841993	1.04684	0.58273	0.820792	0.78417	1.18373	0.821097	0.982578	1.2079	1.08714	0.970297
6726.83	1.45213	1.71695	1.48995	1.58023	1.45502	1.2117	1.72601	1.65149	1.60121	1.65186	1.2934	1.52593	1.22571	1.67064	1.72554	1.52571	1.1294	1.82217	1.92209	1.34574	1.24072	2.00692	1.54376	1.8339	2.05955	1.47985	1.63738	1.63897	1.30327	1.43639	1.68186	1.44598	1.31266	1.64157	1.58103	0.97842	0.708868	1.05913	0.841963	1.04673	0.582752	0.820623	0.783804	1.18366	0.821034	0.98229	1.2077	1.08692	0.970148
6722.98	1.45193	1.71666	1.48956	1.57993	1.45461	1.21153	1.72612	1.65075	1.60096	1.65157	1.29316	1.52553	1.22551	1.67081	1.72489	1.52528	1.12943	1.82136	1.92131	1.34546	1.24059	2.00659	1.54362	1.83375	2.05966	1.48006	1.63686	1.6381	1.30309	1.43602	1.68111	1.44572	1.31232	1.64134	1.58071	0.977957	0.708608	1.0589	0.841858	1.04662	0.582756	0.820493	0.783339	1.18361	0.820931	0.981895	1.20744	1.08676	0.970012
6719.12	1.45179	1.71627	1.48928	1.57982	1.45439	1.21134	1.72592	1.65022	1.60074	1.65124	1.29282	1.5252	1.22526	1.67043	1.72441	1.52488	1.12948	1.82052	1.9208	1.34526	1.24041	2.00574	1.54337	1.8337	2.05975	1.47975	1.63696	1.63777	1.30293	1.43575	1.68054	1.44546	1.31212	1.64076	1.58037	0.977504	0.708405	1.05871	0.841745	1.04642	0.582747	0.82051	0.782859	1.18345	0.820806	0.981527	1.20712	1.08655	0.969893
6715.26	1.45164	1.71586	1.48902	1.57972	1.45414	1.21123	1.72532	1.65019	1.60048	1.65106	1.29255	1.52511	1.22509	1.66964	1.72429	1.52463	1.12947	1.8202	1.92058	1.34529	1.24028	2.00459	1.54298	1.83351	2.05961	1.4793	1.63715	1.63781	1.30277	1.43563	1.68061	1.44536	1.31205	1.64014	1.57994	0.977016	0.708319	1.05851	0.841721	1.04618	0.58273	0.820566	0.782434	1.18324	0.820779	0.981315	1.20691	1.08622	0.969812
6711.4	1.45139	1.71539	1.48884	1.57957	1.4537	1.21114	1.72482	1.65015	1.60015	1.65112	1.29239	1.52509	1.22499	1.66911	1.72422	1.52449	1.1293	1.82036	1.92031	1.34537	1.24013	2.00331	1.54268	1.83301	2.05875	1.47925	1.63698	1.63769	1.30267	1.43557	1.68046	1.44525	1.31197	1.63972	1.57975	0.976553	0.708382	1.05837	0.841806	1.04604	0.582716	0.820628	0.782103	1.18316	0.820957	0.981224	1.20692	1.08601	0.969852
6707.55	1.45097	1.71496	1.48885	1.57923	1.45318	1.21088	1.72463	1.64974	1.59978	1.65128	1.29231	1.5248	1.22484	1.66882	1.72396	1.52429	1.12903	1.82023	1.92004	1.34526	1.23993	2.00185	1.54242	1.83224	2.0576	1.4793	1.63651	1.63714	1.30262	1.43556	1.68002	1.44495	1.31181	1.63931	1.57982	0.976109	0.708463	1.05838	0.841938	1.04593	0.582663	0.820718	0.781813	1.18314	0.821176	0.981104	1.20701	1.08601	0.969937
6703.69	1.4504	1.71489	1.48882	1.57858	1.45271	1.21056	1.72441	1.64918	1.5994	1.6512	1.29218	1.52413	1.22462	1.66837	1.72367	1.52391	1.12888	1.81957	1.91991	1.34499	1.2398	2.00106	1.54209	1.83159	2.05682	1.47912	1.63602	1.6364	1.30245	1.43546	1.67995	1.4446	1.3116	1.63897	1.57969	0.97566	0.708374	1.05839	0.841966	1.04571	0.582584	0.820702	0.781435	1.18299	0.821168	0.98084	1.20696	1.08599	0.969832
6699.83	1.44987	1.71507	1.48842	1.57808	1.4523	1.21039	1.72412	1.6488	1.59903	1.65095	1.292	1.52342	1.2244	1.66786	1.7237	1.5234	1.12885	1.81908	1.91959	1.34479	1.23977	2.00106	1.54178	1.83129	2.05623	1.47904	1.63577	1.63593	1.30223	1.43515	1.67955	1.44431	1.31142	1.63879	1.57931	0.975226	0.708161	1.05831	0.841818	1.04546	0.582596	0.820507	0.780947	1.18268	0.820926	0.980461	1.20668	1.08581	0.969553
6695.98	1.4496	1.71485	1.48775	1.578	1.45199	1.21034	1.72391	1.64879	1.59862	1.65075	1.29187	1.52299	1.2243	1.66773	1.7239	1.52299	1.12886	1.81899	1.91899	1.34469	1.23974	2.00062	1.54158	1.83089	2.05567	1.4792	1.6359	1.63575	1.30221	1.43497	1.67849	1.4442	1.3113	1.63874	1.57886	0.974794	0.708021	1.05825	0.841668	1.04528	0.582644	0.820346	0.780546	1.18241	0.820733	0.980106	1.20642	1.08555	0.969403
6692.12	1.44946	1.71408	1.48699	1.57789	1.4517	1.21025	1.72367	1.64883	1.59834	1.65053	1.29163	1.52283	1.22429	1.6677	1.72366	1.52264	1.12884	1.81873	1.91848	1.3446	1.23965	1.99938	1.54136	1.83032	2.05527	1.47916	1.63598	1.63554	1.30227	1.43501	1.67777	1.44418	1.31122	1.63859	1.57839	0.974335	0.707984	1.05822	0.841658	1.04513	0.582601	0.820306	0.780266	1.18227	0.820762	0.97982	1.20628	1.08533	0.969464
6688.26	1.44917	1.7134	1.4863	1.57749	1.45118	1.2101	1.72327	1.64862	1.59816	1.6502	1.29115	1.52277	1.22421	1.66721	1.72297	1.5222	1.12864	1.81805	1.91808	1.34444	1.23948	1.99833	1.5409	1.83004	2.05466	1.47896	1.6354	1.63515	1.30211	1.4349	1.67766	1.44395	1.31108	1.63801	1.57813	0.973817	0.707943	1.05814	0.841698	1.04497	0.582567	0.82024	0.779899	1.18216	0.820863	0.979595	1.20613	1.08512	0.969469
6684.4	1.44878	1.71316	1.48583	1.57714	1.4506	1.2099	1.72286	1.64829	1.59757	1.64983	1.29058	1.52254	1.224	1.66651	1.72232	1.52192	1.12837	1.81738	1.91784	1.34418	1.23931	1.99804	1.54029	1.83001	2.05393	1.47871	1.6346	1.63453	1.30181	1.43457	1.67756	1.44353	1.31083	1.63724	1.57802	0.97326	0.707877	1.05798	0.841672	1.04483	0.582709	0.820188	0.779443	1.18199	0.820903	0.979391	1.20599	1.08482	0.969285
6680.55	1.44851	1.71307	1.48541	1.5771	1.45018	1.2096	1.72242	1.64788	1.59666	1.64964	1.29018	1.52205	1.2238	1.666	1.72193	1.52212	1.1282	1.81686	1.91759	1.34389	1.23916	1.99788	1.53987	1.8299	2.0538	1.47835	1.63416	1.63382	1.30157	1.4342	1.67701	1.44322	1.31064	1.63669	1.57783	0.972769	0.707775	1.05777	0.841542	1.04471	0.582893	0.820284	0.779	1.18177	0.820914	0.979105	1.20589	1.08451	0.969028
6676.69	1.44831	1.71258	1.48491	1.57701	1.44987	1.20936	1.72188	1.64731	1.596	1.64959	1.29019	1.52143	1.22374	1.66563	1.72168	1.52237	1.12819	1.81621	1.91708	1.34372	1.23894	1.99741	1.53973	1.82959	2.05358	1.47812	1.63391	1.63331	1.30147	1.43391	1.6762	1.44308	1.31052	1.63639	1.57772	0.972283	0.707537	1.05744	0.84127	1.0445	0.582856	0.82031	0.778478	1.18148	0.820799	0.978656	1.20563	1.08418	0.968739
6672.83	1.44808	1.71192	1.48436	1.57657	1.44979	1.20931	1.72151	1.64661	1.59578	1.64956	1.29047	1.52088	1.22372	1.66526	1.72148	1.52215	1.12824	1.81542	1.91672	1.34376	1.23871	1.99689	1.53969	1.82907	2.05239	1.47801	1.63371	1.63304	1.30143	1.43379	1.67575	1.44299	1.31047	1.63617	1.57788	0.971643	0.707217	1.05703	0.840936	1.04415	0.582618	0.820058	0.777894	1.18111	0.820484	0.978142	1.20518	1.08378	0.968435
6668.98	1.44781	1.71165	1.48368	1.57604	1.44981	1.20931	1.72133	1.64605	1.59591	1.64946	1.29047	1.52054	1.22359	1.66477	1.72139	1.52154	1.12819	1.81465	1.91644	1.34383	1.23855	1.9963	1.53956	1.8285	2.05097	1.47783	1.63343	1.63282	1.3013	1.43376	1.67567	1.44285	1.31045	1.63585	1.57793	0.970933	0.707017	1.05678	0.840765	1.04374	0.582366	0.8198	0.777395	1.18076	0.820181	0.977759	1.20482	1.08338	0.968255
6665.12	1.4475	1.71157	1.48306	1.57567	1.44939	1.20915	1.72106	1.64584	1.59594	1.64915	1.28995	1.52025	1.22333	1.66413	1.7211	1.52083	1.12791	1.81407	1.91578	1.34371	1.23844	1.99548	1.53921	1.82805	2.05042	1.47763	1.6328	1.63238	1.30104	1.4336	1.67538	1.44268	1.31023	1.63535	1.57749	0.970316	0.706974	1.05664	0.840779	1.04346	0.582224	0.819722	0.776984	1.18051	0.820062	0.977522	1.20462	1.0831	0.968195
6661.26	1.44728	1.71124	1.48287	1.57529	1.44859	1.20882	1.72053	1.64586	1.59543	1.64877	1.28936	1.51987	1.22301	1.66362	1.72038	1.52025	1.12751	1.81378	1.91511	1.34342	1.23838	1.99457	1.53888	1.82762	2.0506	1.47752	1.63207	1.63172	1.30083	1.43327	1.67474	1.44249	1.30987	1.63499	1.57685	0.969794	0.707009	1.05643	0.840818	1.04336	0.582266	0.819652	0.776612	1.18044	0.820039	0.97734	1.20444	1.08297	0.968149
6657.4	1.44705	1.71058	1.48298	1.57489	1.44791	1.20849	1.71989	1.64586	1.59463	1.64851	1.28907	1.51944	1.22279	1.66326	1.71989	1.52	1.12731	1.81367	1.91441	1.3432	1.23833	1.99391	1.53872	1.82714	2.05049	1.47744	1.63171	1.63126	1.30066	1.43294	1.67405	1.44216	1.30965	1.63484	1.57657	0.969304	0.707071	1.05627	0.840794	1.04331	0.582409	0.819568	0.77624	1.18046	0.819989	0.977115	1.20429	1.08279	0.968083
6653.55	1.44652	1.70985	1.48299	1.57457	1.44754	1.20826	1.71937	1.64562	1.59429	1.64837	1.28889	1.51909	1.22274	1.66281	1.71997	1.5201	1.12736	1.81343	1.91359	1.34318	1.23821	1.99364	1.53852	1.8269	2.04968	1.47711	1.6316	1.63107	1.30041	1.43264	1.67344	1.44181	1.30957	1.63439	1.57661	0.968825	0.707126	1.05626	0.840708	1.04323	0.582433	0.819647	0.775843	1.18035	0.819978	0.976838	1.2042	1.08251	0.968009
6649.69	1.44592	1.70931	1.48273	1.57419	1.44736	1.20812	1.71885	1.64495	1.59446	1.64831	1.28863	1.51886	1.22273	1.66227	1.71992	1.52013	1.12737	1.8129	1.91334	1.34325	1.23805	1.99308	1.53818	1.82696	2.0485	1.4766	1.6314	1.63076	1.3002	1.43233	1.67305	1.44164	1.30948	1.63352	1.57655	0.968257	0.707103	1.05618	0.840555	1.04308	0.58224	0.819822	0.775391	1.18004	0.820003	0.976543	1.20412	1.08221	0.967926
6645.83	1.44572	1.70903	1.48226	1.57359	1.44724	1.20793	1.71839	1.64431	1.59444	1.64803	1.28838	1.51857	1.22262	1.66161	1.71933	1.51965	1.12719	1.81224	1.91345	1.34327	1.2379	1.99168	1.53778	1.82705	2.04761	1.47656	1.63118	1.63023	1.30017	1.4321	1.6728	1.44153	1.30928	1.63274	1.57625	0.967533	0.706907	1.05592	0.840294	1.04278	0.5819	0.819808	0.774836	1.17967	0.819884	0.976157	1.20389	1.08187	0.967756
6641.98	1.44568	1.70899	1.48171	1.57306	1.44702	1.2076	1.71836	1.64422	1.59378	1.64745	1.28815	1.51828	1.22244	1.6609	1.71882	1.51886	1.12699	1.81163	1.91312	1.34315	1.23777	1.99022	1.53731	1.82694	2.04715	1.47689	1.63089	1.62964	1.30018	1.43198	1.67239	1.44129	1.30901	1.63235	1.57602	0.966893	0.706681	1.05569	0.840041	1.04245	0.581623	0.819644	0.774329	1.17939	0.819653	0.975765	1.20347	1.08154	0.967556
6638.12	1.44539	1.70882	1.48118	1.57279	1.4466	1.20724	1.71852	1.64417	1.59266	1.6469	1.28786	1.51784	1.22219	1.66021	1.71887	1.51825	1.12682	1.81104	1.91234	1.34284	1.23761	1.98941	1.53682	1.82663	2.04612	1.47676	1.6305	1.62904	1.30001	1.43176	1.67179	1.44104	1.30873	1.632	1.57581	0.966396	0.706625	1.05562	0.839945	1.04226	0.581697	0.819572	0.773946	1.17921	0.819466	0.975521	1.20301	1.08131	0.967435
6634.26	1.44501	1.70818	1.48076	1.57265	1.44593	1.20702	1.71836	1.64358	1.59166	1.64662	1.28749	1.5171	1.22183	1.65966	1.71876	1.518	1.12664	1.81036	1.91157	1.34244	1.23746	1.98869	1.53646	1.82615	2.04428	1.47615	1.63013	1.62838	1.29978	1.43131	1.67111	1.44078	1.30846	1.63127	1.57529	0.965804	0.70663	1.05556	0.839895	1.04212	0.58201	0.819583	0.773508	1.17898	0.819353	0.975328	1.20268	1.0811	0.967315
6630.4	1.44484	1.70752	1.48036	1.57253	1.44518	1.20693	1.71772	1.64264	1.59119	1.64654	1.28716	1.5164	1.2216	1.65941	1.718	1.51783	1.12648	1.80955	1.91108	1.34213	1.23742	1.98755	1.5362	1.82521	2.04277	1.47568	1.62981	1.62786	1.29959	1.43078	1.67049	1.44036	1.30825	1.63036	1.57479	0.965113	0.706521	1.05533	0.839752	1.04187	0.582103	0.81954	0.772973	1.17866	0.819304	0.975012	1.20252	1.08082	0.967115
6626.55	1.44471	1.70716	1.47989	1.57222	1.44478	1.20682	1.71697	1.64185	1.59107	1.64638	1.28691	1.51597	1.22159	1.65911	1.71735	1.51751	1.12634	1.80878	1.91079	1.34206	1.23745	1.9865	1.53593	1.82391	2.04215	1.47546	1.62975	1.62762	1.29941	1.43042	1.67	1.43986	1.30816	1.62992	1.57466	0.96449	0.706343	1.05504	0.839616	1.04159	0.581896	0.819466	0.772455	1.17839	0.819308	0.974608	1.20245	1.0805	0.966886
6622.69	1.44427	1.70668	1.47958	1.57177	1.44463	1.2066	1.71656	1.64155	1.59092	1.64604	1.28668	1.51571	1.22154	1.65856	1.7171	1.51726	1.1262	1.8082	1.91067	1.34208	1.23734	1.98601	1.53564	1.82293	2.04176	1.47529	1.62983	1.6273	1.29929	1.43031	1.66953	1.43947	1.30814	1.62998	1.57466	0.964006	0.706242	1.05487	0.839599	1.04142	0.581703	0.819451	0.772044	1.17827	0.819357	0.974295	1.20234	1.08029	0.96675
6618.83	1.44381	1.70609	1.47928	1.57138	1.44442	1.20639	1.71637	1.64164	1.59056	1.64579	1.28647	1.51529	1.22131	1.65813	1.71665	1.51699	1.12605	1.80775	1.9105	1.34206	1.23703	1.98583	1.53527	1.8227	2.04158	1.47524	1.62965	1.6266	1.2992	1.4303	1.66893	1.43921	1.308	1.6298	1.57461	0.96354	0.706201	1.05471	0.839556	1.04131	0.581737	0.819433	0.771705	1.17812	0.819349	0.974074	1.2021	1.08017	0.966728
6614.98	1.4436	1.70579	1.47866	1.5711	1.44415	1.20624	1.71594	1.64155	1.59021	1.64584	1.28628	1.51462	1.22112	1.65782	1.71597	1.51654	1.1259	1.8073	1.90976	1.34189	1.23674	1.98539	1.53478	1.82279	2.04211	1.47556	1.62929	1.62576	1.29912	1.43023	1.66822	1.43902	1.30767	1.6291	1.57448	0.962991	0.706093	1.05442	0.839345	1.04109	0.581883	0.819317	0.771303	1.1778	0.8192	0.973778	1.20178	1.07996	0.96667
6611.12	1.44332	1.70561	1.47809	1.57082	1.44375	1.20605	1.71532	1.64107	1.58997	1.64588	1.28598	1.51405	1.221	1.65735	1.71554	1.51633	1.12574	1.80682	1.90869	1.34155	1.23655	1.98446	1.53432	1.82262	2.04212	1.47589	1.629	1.62512	1.29913	1.43004	1.66765	1.43898	1.30736	1.62863	1.57412	0.96243	0.705877	1.05408	0.839075	1.04072	0.581885	0.819125	0.770806	1.17747	0.819003	0.973347	1.20152	1.07964	0.96646
6607.26	1.44281	1.70522	1.47781	1.57042	1.44314	1.20589	1.71484	1.64057	1.5897	1.64565	1.28554	1.51358	1.22077	1.65681	1.71547	1.51633	1.12559	1.80637	1.90777	1.34127	1.23642	1.98336	1.53415	1.8223	2.04056	1.47565	1.62871	1.62448	1.29909	1.42976	1.66711	1.43893	1.30708	1.62863	1.57358	0.961894	0.705698	1.05386	0.838942	1.04044	0.58182	0.818984	0.77035	1.17728	0.81892	0.972981	1.20142	1.07935	0.966268
6603.4	1.44241	1.70448	1.47745	1.57013	1.44262	1.20588	1.71459	1.64008	1.58922	1.64522	1.28507	1.51308	1.22052	1.65632	1.71543	1.51588	1.12546	1.80586	1.90715	1.3412	1.23635	1.98248	1.53404	1.8219	2.03892	1.47513	1.62843	1.62375	1.2988	1.42951	1.66654	1.43864	1.30679	1.62857	1.57287	0.961354	0.705653	1.05385	0.838942	1.04036	0.581963	0.818971	0.769959	1.17721	0.818975	0.972803	1.20137	1.0792	0.966236
6599.55	1.44231	1.70353	1.47684	1.57013	1.44241	1.20578	1.71442	1.63944	1.58847	1.64473	1.28477	1.51272	1.22036	1.65584	1.71502	1.51513	1.12529	1.80521	1.90684	1.34118	1.2363	1.98196	1.5337	1.82133	2.03798	1.47496	1.6283	1.62323	1.29843	1.42926	1.66597	1.43827	1.30658	1.62835	1.57228	0.960782	0.705533	1.05379	0.83885	1.04025	0.582164	0.818946	0.769487	1.17705	0.818979	0.972601	1.20114	1.07906	0.966133
6595.69	1.44233	1.70285	1.47625	1.57004	1.44224	1.20546	1.71391	1.63879	1.58771	1.64424	1.28457	1.51255	1.22022	1.6553	1.71419	1.51471	1.12505	1.80469	1.90677	1.34103	1.23618	1.9816	1.53335	1.82072	2.03688	1.47496	1.62816	1.62285	1.29824	1.42888	1.66523	1.43796	1.30645	1.62776	1.57211	0.960193	0.705272	1.05355	0.838577	1.03994	0.582106	0.818841	0.768954	1.17674	0.818861	0.97224	1.20077	1.07881	0.965843
6591.83	1.4423	1.70278	1.47578	1.56947	1.4419	1.20516	1.71308	1.63833	1.58719	1.64383	1.28437	1.51236	1.2201	1.65484	1.71328	1.51452	1.12484	1.80435	1.90672	1.34082	1.23601	1.98098	1.53318	1.82032	2.03593	1.47469	1.6278	1.62247	1.29823	1.42843	1.66456	1.43769	1.30633	1.62668	1.57207	0.959581	0.705094	1.05328	0.838291	1.03959	0.581897	0.818719	0.768525	1.17638	0.818771	0.971828	1.20055	1.07847	0.965538
6587.98	1.44214	1.70306	1.47539	1.56867	1.44147	1.20502	1.71264	1.63796	1.58696	1.64369	1.28421	1.51196	1.22	1.65452	1.71281	1.51434	1.12479	1.80368	1.90632	1.3407	1.23587	1.97987	1.53288	1.82029	2.03558	1.4742	1.62737	1.62199	1.29819	1.42795	1.6643	1.43742	1.30622	1.62585	1.57204	0.958893	0.704993	1.05297	0.838118	1.03931	0.581785	0.818522	0.768174	1.17602	0.818697	0.971457	1.20048	1.07812	0.965306
6584.12	1.44171	1.70324	1.47512	1.56817	1.441	1.20492	1.71252	1.63759	1.58659	1.64368	1.28399	1.51135	1.2199	1.65414	1.71261	1.51415	1.12481	1.80276	1.90563	1.3406	1.23578	1.97863	1.53245	1.82021	2.03522	1.47383	1.62708	1.62123	1.29788	1.42752	1.66412	1.43701	1.30605	1.62554	1.57211	0.958244	0.704837	1.05261	0.838008	1.03905	0.581736	0.81834	0.76774	1.17571	0.818529	0.971147	1.20037	1.07778	0.965149
6580.26	1.4411	1.70337	1.47498	1.56806	1.44061	1.20481	1.71214	1.63722	1.58597	1.64362	1.28364	1.51078	1.21974	1.6536	1.71209	1.51385	1.12478	1.80225	1.90502	1.34047	1.23569	1.97757	1.53221	1.8197	2.03494	1.47375	1.62686	1.62046	1.29744	1.42725	1.66371	1.43663	1.30585	1.62524	1.57205	0.957803	0.704754	1.05244	0.837962	1.03886	0.581607	0.818367	0.767271	1.17555	0.818377	0.970936	1.20018	1.07748	0.96509
6576.4	1.44056	1.70343	1.47475	1.56796	1.44024	1.20458	1.71164	1.63677	1.58566	1.64355	1.28333	1.51038	1.21947	1.65309	1.71164	1.51346	1.12469	1.80182	1.90444	1.34034	1.23547	1.97648	1.53187	1.81927	2.03455	1.47369	1.62656	1.61996	1.29721	1.4271	1.66306	1.43648	1.3057	1.62486	1.57169	0.957443	0.704778	1.05245	0.837982	1.03883	0.581405	0.818433	0.766886	1.17549	0.818369	0.970773	1.20006	1.07725	0.965043
6572.55	1.44023	1.70292	1.47431	1.56758	1.43978	1.20425	1.71108	1.63622	1.58567	1.64334	1.28311	1.50997	1.21914	1.65276	1.71175	1.51304	1.12451	1.80081	1.90363	1.34009	1.23512	1.97539	1.53137	1.81917	2.03308	1.47357	1.62619	1.61949	1.29719	1.42697	1.66247	1.43635	1.30558	1.62453	1.57106	0.956922	0.704674	1.05241	0.837898	1.03878	0.581245	0.818358	0.766504	1.17532	0.818424	0.970511	1.19998	1.07706	0.964887
6568.69	1.44017	1.70193	1.47392	1.56701	1.43943	1.20399	1.71037	1.63575	1.58547	1.64308	1.28276	1.50957	1.21895	1.65259	1.7117	1.51266	1.12429	1.79985	1.90272	1.33983	1.23481	1.97477	1.53099	1.81895	2.03118	1.47355	1.62591	1.61896	1.2972	1.42676	1.66231	1.43611	1.30547	1.62406	1.57046	0.956238	0.704384	1.0522	0.837646	1.03849	0.581163	0.81821	0.766006	1.175	0.81838	0.970124	1.19978	1.07682	0.964619
6564.83	1.44028	1.70111	1.47368	1.5665	1.43926	1.2039	1.7099	1.63558	1.58478	1.64297	1.28238	1.50917	1.21899	1.65235	1.71111	1.51226	1.12412	1.79947	1.90231	1.33978	1.23464	1.97493	1.53067	1.81835	2.0303	1.47351	1.62594	1.6185	1.2971	1.42659	1.66227	1.43597	1.30531	1.62323	1.57036	0.955602	0.704121	1.05188	0.83746	1.03808	0.581139	0.818012	0.765469	1.17469	0.818218	0.969711	1.19947	1.07652	0.96434
6560.98	1.44014	1.70063	1.47344	1.56615	1.4391	1.20388	1.70951	1.63526	1.5839	1.64285	1.28225	1.50859	1.21905	1.65164	1.71064	1.51189	1.12401	1.79905	1.90231	1.33984	1.23452	1.97523	1.53039	1.81761	2.03017	1.47321	1.62601	1.6181	1.29688	1.42652	1.66186	1.43588	1.30511	1.62231	1.57061	0.955188	0.704086	1.0517	0.83753	1.03785	0.581175	0.817885	0.765071	1.17453	0.818091	0.969431	1.19928	1.07633	0.964241
6557.12	1.43951	1.70013	1.47316	1.56584	1.43881	1.20377	1.70869	1.63447	1.5833	1.64268	1.28221	1.50791	1.21893	1.6505	1.71036	1.51168	1.12391	1.79819	1.90214	1.33974	1.23437	1.97459	1.53025	1.81706	2.02953	1.473	1.62572	1.61762	1.29663	1.42631	1.66122	1.43565	1.30482	1.62174	1.57055	0.954827	0.704166	1.05163	0.837665	1.03785	0.581202	0.817902	0.764752	1.17443	0.818056	0.969237	1.19921	1.07623	0.964224
6553.26	1.43892	1.69967	1.47286	1.56547	1.43837	1.2036	1.70782	1.63372	1.5829	1.64244	1.2819	1.50754	1.21864	1.64955	1.7098	1.51142	1.12378	1.7973	1.9017	1.33957	1.23416	1.97322	1.53004	1.81678	2.02809	1.47297	1.62529	1.61715	1.29654	1.42588	1.66053	1.43535	1.30447	1.62149	1.57001	0.954259	0.704092	1.05139	0.837583	1.03775	0.581152	0.817889	0.764349	1.17417	0.818019	0.968906	1.19911	1.07604	0.964018
6549.4	1.43876	1.69935	1.47246	1.56514	1.43789	1.20339	1.70741	1.63324	1.5825	1.64191	1.28142	1.5074	1.21831	1.64915	1.70912	1.51096	1.1236	1.79662	1.90112	1.33952	1.23394	1.97199	1.52962	1.81638	2.02638	1.47268	1.62505	1.61684	1.29654	1.42547	1.65977	1.43511	1.3042	1.62128	1.5693	0.953605	0.703954	1.05106	0.837343	1.03746	0.581075	0.81788	0.763928	1.17384	0.818014	0.968506	1.19889	1.07577	0.963742
6545.55	1.43866	1.69883	1.47177	1.56491	1.43744	1.20308	1.70734	1.63285	1.58213	1.6413	1.28101	1.50713	1.21807	1.64907	1.70865	1.51059	1.12338	1.79607	1.9005	1.33942	1.2337	1.97114	1.52915	1.8158	2.02484	1.47218	1.62477	1.61645	1.29636	1.42507	1.65888	1.43477	1.30403	1.62085	1.56876	0.953035	0.703933	1.05084	0.837118	1.03723	0.581057	0.817927	0.763602	1.17365	0.818055	0.968259	1.19862	1.07551	0.963611
6541.69	1.43838	1.69824	1.47086	1.5646	1.43705	1.20274	1.70733	1.63238	1.5818	1.64117	1.28067	1.50678	1.218	1.64898	1.7083	1.51031	1.12316	1.79544	1.8998	1.33922	1.23347	1.97041	1.52879	1.81531	2.02413	1.47192	1.62419	1.61573	1.29595	1.42458	1.6581	1.43426	1.30387	1.6202	1.56851	0.952523	0.703925	1.05061	0.836951	1.03713	0.581119	0.817885	0.763285	1.17349	0.817989	0.968094	1.19845	1.07528	0.963596
6537.83	1.43806	1.69789	1.4701	1.56418	1.43673	1.20254	1.707	1.63173	1.58128	1.64134	1.28033	1.50631	1.21799	1.64867	1.70771	1.51	1.12302	1.79476	1.89875	1.33906	1.23328	1.96944	1.5286	1.815	2.02422	1.47174	1.62359	1.61482	1.29552	1.42413	1.65781	1.43371	1.30369	1.61962	1.56832	0.952063	0.703792	1.05035	0.836879	1.03703	0.581165	0.81774	0.762857	1.17324	0.817791	0.967801	1.19836	1.07512	0.963595
6533.98	1.43768	1.69746	1.4697	1.56379	1.43637	1.20244	1.70622	1.63096	1.5806	1.64131	1.28	1.50568	1.21789	1.64788	1.70691	1.50964	1.12295	1.79448	1.89764	1.33894	1.23317	1.96845	1.52848	1.81487	2.0239	1.47142	1.62313	1.61421	1.2952	1.42396	1.65778	1.43336	1.3035	1.6191	1.56804	0.9516	0.703576	1.05016	0.836841	1.0368	0.58115	0.817583	0.762384	1.17294	0.817655	0.967341	1.1982	1.075	0.963466
6530.12	1.43726	1.69683	1.46951	1.56349	1.43593	1.20232	1.70534	1.63035	1.58002	1.64094	1.27966	1.50514	1.21767	1.64681	1.70621	1.50922	1.12282	1.79437	1.89738	1.33881	1.23306	1.96753	1.52822	1.81461	2.02288	1.47116	1.62262	1.6139	1.29507	1.424	1.65756	1.43329	1.30334	1.61861	1.56785	0.951105	0.703477	1.05003	0.836745	1.03656	0.581108	0.817491	0.761991	1.17275	0.817656	0.966885	1.19801	1.07484	0.963194
6526.26	1.43693	1.69633	1.46914	1.56329	1.43552	1.20209	1.70443	1.63005	1.57957	1.64027	1.27928	1.50473	1.21743	1.64612	1.70547	1.50894	1.12255	1.79363	1.89755	1.33862	1.23287	1.96631	1.52777	1.81401	2.02168	1.4711	1.62212	1.61342	1.2951	1.42388	1.65706	1.43325	1.30317	1.61827	1.56757	0.95061	0.703529	1.04992	0.836623	1.03643	0.580971	0.817465	0.761649	1.1726	0.817595	0.966618	1.19786	1.07459	0.962955
6522.4	1.43665	1.69596	1.46859	1.56309	1.43518	1.20184	1.70354	1.62992	1.5791	1.63961	1.27896	1.50425	1.21719	1.64584	1.70475	1.50879	1.12227	1.7925	1.89714	1.33831	1.23267	1.96514	1.52732	1.8134	2.02031	1.47113	1.6217	1.61276	1.29513	1.42346	1.65619	1.43284	1.30294	1.6179	1.56702	0.950069	0.703493	1.0497	0.836449	1.0363	0.580706	0.81739	0.761255	1.17227	0.817369	0.966453	1.19767	1.07427	0.962786
6518.55	1.43642	1.69563	1.46815	1.56271	1.43484	1.20164	1.70303	1.62966	1.57847	1.63923	1.27881	1.50373	1.21689	1.64547	1.70448	1.50851	1.12202	1.79144	1.89617	1.33794	1.23252	1.96457	1.52706	1.81277	2.01892	1.47094	1.62149	1.61221	1.29496	1.423	1.65512	1.43223	1.30263	1.61741	1.56671	0.949498	0.70331	1.04938	0.836186	1.03606	0.580504	0.817298	0.760789	1.17178	0.817178	0.966175	1.19741	1.07393	0.962589
6514.69	1.43611	1.69543	1.46782	1.56204	1.43444	1.20146	1.70284	1.6292	1.57773	1.63907	1.27862	1.50325	1.21663	1.6451	1.70448	1.50801	1.12181	1.79066	1.89498	1.33767	1.23239	1.96413	1.52673	1.81205	2.01784	1.47062	1.62175	1.61168	1.29469	1.42277	1.65436	1.43194	1.30236	1.61713	1.5667	0.948957	0.70312	1.04918	0.835953	1.03572	0.58051	0.817268	0.760286	1.17141	0.817139	0.965742	1.19715	1.07362	0.962354
6510.83	1.43565	1.69522	1.46741	1.5613	1.43409	1.20128	1.70258	1.62877	1.57735	1.63906	1.27834	1.50277	1.21652	1.64493	1.7044	1.5074	1.12165	1.79037	1.8942	1.33751	1.23221	1.96335	1.52616	1.81158	2.01713	1.47061	1.62215	1.61116	1.29447	1.42267	1.65377	1.43192	1.30218	1.61701	1.56646	0.948451	0.70293	1.04904	0.8358	1.03545	0.58063	0.817167	0.759809	1.1713	0.817109	0.965298	1.1969	1.07336	0.962133
6506.98	1.43539	1.69482	1.46703	1.56075	1.43384	1.20117	1.70215	1.6283	1.57738	1.63915	1.27807	1.50228	1.21649	1.64464	1.70413	1.50692	1.12159	1.7901	1.89433	1.33751	1.23193	1.96243	1.52567	1.81143	2.0166	1.47071	1.62215	1.6108	1.29428	1.42241	1.65297	1.43176	1.302	1.61658	1.56612	0.947968	0.702716	1.04878	0.83562	1.03536	0.580688	0.816966	0.759422	1.17121	0.816977	0.964939	1.19663	1.07309	0.961954
6503.12	1.43534	1.69417	1.4667	1.56038	1.4335	1.20105	1.70164	1.62754	1.577	1.63905	1.27779	1.50175	1.21642	1.64392	1.70364	1.5065	1.12155	1.78944	1.89442	1.33762	1.23159	1.96161	1.52535	1.81119	2.01603	1.47051	1.62167	1.61044	1.29407	1.42194	1.65215	1.4314	1.30172	1.61596	1.56583	0.947437	0.702524	1.04839	0.83535	1.03526	0.58055	0.816782	0.759058	1.17091	0.816834	0.964552	1.19641	1.07279	0.961751
6499.26	1.43514	1.6935	1.46619	1.56002	1.43289	1.20089	1.70109	1.6267	1.5761	1.63867	1.27749	1.5012	1.21625	1.64303	1.70312	1.50594	1.12147	1.78869	1.89366	1.33759	1.23131	1.96059	1.52506	1.81068	2.01545	1.46998	1.62096	1.6098	1.29386	1.42141	1.65174	1.43094	1.30145	1.61537	1.56529	0.946855	0.702394	1.04803	0.835123	1.035	0.580279	0.816691	0.75865	1.17059	0.816816	0.964088	1.19628	1.07252	0.961471
6495.4	1.43497	1.6932	1.46571	1.55965	1.43239	1.20065	1.7004	1.62616	1.57553	1.63837	1.27715	1.5006	1.21603	1.64233	1.7026	1.50547	1.12136	1.78821	1.89275	1.33733	1.23109	1.95948	1.52479	1.81017	2.01467	1.46941	1.62048	1.60903	1.29367	1.42099	1.65167	1.43055	1.30129	1.61471	1.56464	0.946343	0.70231	1.04778	0.835057	1.03469	0.580139	0.81668	0.758216	1.17043	0.816836	0.963668	1.1961	1.07235	0.961185
6491.55	1.43494	1.69319	1.46561	1.55933	1.43218	1.20037	1.69968	1.62587	1.57534	1.63834	1.27683	1.50003	1.21582	1.6419	1.70173	1.50526	1.12124	1.78784	1.89206	1.33699	1.23089	1.95891	1.52445	1.80959	2.01366	1.46921	1.6203	1.6085	1.29351	1.42069	1.65154	1.43039	1.30112	1.61389	1.56419	0.945881	0.702189	1.04756	0.834996	1.03442	0.580172	0.816573	0.757724	1.17027	0.816667	0.9633	1.19575	1.07215	0.960956
6487.69	1.43473	1.69303	1.46553	1.55902	1.43199	1.20016	1.69918	1.6255	1.57504	1.63819	1.27654	1.49949	1.21566	1.64171	1.7007	1.50502	1.12109	1.78703	1.89131	1.33667	1.23082	1.95862	1.52396	1.80885	2.0123	1.46938	1.62016	1.6081	1.29331	1.42034	1.6511	1.43028	1.30087	1.61297	1.56384	0.945355	0.702038	1.04729	0.834758	1.03415	0.580137	0.816373	0.757255	1.16994	0.816383	0.962927	1.19534	1.07184	0.960787
6483.83	1.43429	1.69254	1.46516	1.55872	1.43173	1.20002	1.69901	1.62493	1.57453	1.63764	1.27625	1.49895	1.21561	1.64149	1.70023	1.50462	1.12092	1.78598	1.8908	1.33654	1.23087	1.95811	1.52353	1.80844	2.01032	1.46951	1.61991	1.60747	1.29299	1.41998	1.65055	1.42999	1.3007	1.61214	1.56343	0.944841	0.701993	1.04706	0.834484	1.0339	0.579997	0.816262	0.756988	1.16954	0.816257	0.962635	1.19508	1.07155	0.960676
6479.98	1.4338	1.69209	1.4648	1.55846	1.43132	1.19986	1.69894	1.6243	1.57379	1.6371	1.27596	1.49846	1.21564	1.6409	1.70006	1.5042	1.12079	1.78529	1.89061	1.33665	1.23079	1.95755	1.52339	1.80828	2.00842	1.4691	1.61946	1.60661	1.29264	1.4197	1.64984	1.42956	1.30062	1.61167	1.56313	0.94443	0.702052	1.04692	0.834392	1.03375	0.579932	0.816217	0.756852	1.1693	0.816304	0.962454	1.19494	1.07137	0.960594
6476.12	1.43336	1.69179	1.46456	1.55814	1.43077	1.19966	1.69842	1.62383	1.57305	1.63689	1.27574	1.49801	1.21551	1.64001	1.69949	1.50379	1.12068	1.78482	1.89014	1.3367	1.23048	1.95678	1.52337	1.80772	2.00725	1.46835	1.61907	1.60588	1.29235	1.41944	1.64874	1.42912	1.30047	1.61143	1.56309	0.944051	0.702057	1.0468	0.834429	1.03361	0.579961	0.816213	0.756586	1.16919	0.81635	0.962216	1.19473	1.07123	0.960462
6472.26	1.43293	1.69124	1.46426	1.55773	1.43034	1.19945	1.69753	1.62348	1.57258	1.63681	1.27553	1.49765	1.21521	1.63909	1.69877	1.50351	1.12051	1.78415	1.88925	1.33646	1.23016	1.95572	1.52317	1.80684	2.0063	1.46812	1.61895	1.60542	1.29221	1.41918	1.64765	1.42867	1.30019	1.6111	1.56309	0.943662	0.701977	1.04665	0.834406	1.03339	0.579955	0.816302	0.756152	1.16895	0.816303	0.961862	1.19443	1.07096	0.960222
6468.4	1.43247	1.6904	1.46389	1.55733	1.43005	1.19925	1.69679	1.62294	1.57214	1.63652	1.27516	1.4973	1.21504	1.63835	1.69819	1.50325	1.12032	1.78331	1.88844	1.33608	1.23001	1.95466	1.52273	1.80633	2.0049	1.46839	1.61882	1.60511	1.29219	1.41901	1.64705	1.42843	1.29989	1.61079	1.5629	0.943232	0.70184	1.04641	0.834236	1.03307	0.579873	0.816343	0.755699	1.16857	0.816189	0.96147	1.19415	1.0706	0.959903
6464.55	1.43209	1.68971	1.46332	1.55693	1.42972	1.19904	1.69613	1.62226	1.57155	1.63608	1.27468	1.49673	1.21496	1.63786	1.69769	1.50284	1.12015	1.78236	1.88798	1.3358	1.22987	1.95331	1.52227	1.80625	2.00355	1.46838	1.61847	1.60482	1.29217	1.41883	1.64672	1.42856	1.29961	1.61042	1.56257	0.942703	0.7016	1.04612	0.833968	1.03274	0.5798	0.816185	0.755274	1.16833	0.816099	0.961065	1.1939	1.07026	0.959594
6460.69	1.43183	1.68932	1.46254	1.55637	1.42928	1.19887	1.6955	1.62185	1.57085	1.63571	1.27421	1.49617	1.21473	1.63752	1.6972	1.50232	1.11992	1.7814	1.88752	1.33559	1.22968	1.9516	1.52192	1.8058	2.00291	1.46803	1.61798	1.60451	1.29211	1.41854	1.64607	1.42862	1.2993	1.60967	1.56195	0.942195	0.701403	1.04594	0.833788	1.03264	0.579849	0.816056	0.754891	1.16827	0.816149	0.960723	1.19363	1.07008	0.959399
6456.83	1.43159	1.68892	1.46187	1.55574	1.42871	1.19881	1.69501	1.62145	1.57013	1.63535	1.27371	1.49587	1.21446	1.6372	1.6965	1.5017	1.11966	1.78071	1.88654	1.33539	1.22948	1.95037	1.52161	1.80476	2.00222	1.46767	1.61766	1.60413	1.29206	1.4182	1.64502	1.42826	1.29893	1.6088	1.5612	0.941799	0.701415	1.04574	0.833772	1.03276	0.580011	0.816144	0.754561	1.16816	0.816274	0.960458	1.19339	1.07005	0.959361
6452.98	1.43135	1.68852	1.46162	1.5555	1.42817	1.19869	1.69451	1.6207	1.56953	1.63495	1.27328	1.49561	1.21426	1.63683	1.69581	1.50113	1.11953	1.78047	1.88566	1.33526	1.22932	1.94981	1.52138	1.80389	2.00068	1.46742	1.61763	1.60352	1.2919	1.41787	1.64431	1.42773	1.29861	1.60813	1.56081	0.94134	0.701418	1.04531	0.833703	1.03276	0.580041	0.816152	0.754155	1.16785	0.816183	0.960104	1.19313	1.06992	0.959278
6449.12	1.43111	1.68833	1.46151	1.55561	1.42779	1.19845	1.6938	1.62008	1.56907	1.63469	1.27301	1.49525	1.21411	1.63647	1.69554	1.50082	1.11946	1.7804	1.88542	1.33519	1.22914	1.94919	1.5212	1.80366	1.99876	1.46712	1.61741	1.60279	1.29154	1.41756	1.64409	1.42724	1.29842	1.60765	1.56079	0.940759	0.701221	1.04479	0.833457	1.03249	0.579793	0.815917	0.753654	1.16751	0.815843	0.959632	1.19278	1.06957	0.95895
6445.26	1.43078	1.68817	1.46118	1.55545	1.42759	1.19824	1.69291	1.61979	1.56865	1.63446	1.27279	1.4949	1.21406	1.63609	1.69533	1.50067	1.11933	1.77984	1.88501	1.33509	1.22896	1.94844	1.52087	1.8037	1.99717	1.46668	1.61665	1.60217	1.29111	1.41716	1.64394	1.42688	1.29828	1.60721	1.56076	0.940221	0.700981	1.04442	0.833186	1.03213	0.579554	0.81571	0.753267	1.16725	0.81555	0.959224	1.19238	1.06918	0.958558
6441.4	1.43041	1.68784	1.46062	1.55486	1.42746	1.19807	1.6921	1.6194	1.5683	1.63412	1.27249	1.49462	1.21402	1.6356	1.69465	1.50039	1.11912	1.77882	1.88419	1.33488	1.22879	1.94797	1.52051	1.8034	1.99623	1.46633	1.61597	1.60151	1.29083	1.41672	1.64348	1.42661	1.2981	1.60658	1.56042	0.939766	0.700874	1.04421	0.833042	1.03185	0.579547	0.815663	0.753018	1.16705	0.815479	0.958988	1.19195	1.06895	0.95837
6437.55	1.43006	1.6874	1.46004	1.55418	1.42714	1.1978	1.69154	1.61857	1.56801	1.6337	1.2721	1.49434	1.21385	1.63515	1.69383	1.49994	1.11889	1.77789	1.88347	1.33457	1.22866	1.94746	1.5201	1.80276	1.99531	1.46615	1.61594	1.60075	1.29081	1.41642	1.64258	1.42631	1.29781	1.60594	1.55976	0.939318	0.700867	1.04401	0.832973	1.03169	0.57955	0.815636	0.752711	1.16693	0.815496	0.958815	1.19158	1.06886	0.958326
6433.69	1.42985	1.68679	1.45964	1.55363	1.42674	1.19755	1.69111	1.61763	1.56753	1.63333	1.27174	1.49381	1.21357	1.63471	1.69317	1.49965	1.11867	1.77726	1.88313	1.33424	1.22858	1.94633	1.51959	1.8022	1.99397	1.46602	1.61589	1.60015	1.29077	1.4162	1.64175	1.42599	1.29755	1.6055	1.55919	0.938899	0.700857	1.04371	0.832885	1.03161	0.579447	0.815591	0.752382	1.16691	0.815449	0.958557	1.19141	1.06872	0.958279
6429.83	1.4298	1.68601	1.4594	1.55315	1.42643	1.19738	1.69068	1.61718	1.56689	1.63311	1.27148	1.49293	1.2133	1.63424	1.69257	1.49941	1.11849	1.77685	1.88309	1.33395	1.22847	1.94488	1.51922	1.80167	1.99293	1.46591	1.61528	1.5997	1.29049	1.41593	1.64133	1.42573	1.29742	1.60503	1.55886	0.938505	0.70079	1.04338	0.832795	1.03156	0.579431	0.815536	0.752117	1.16682	0.815381	0.958162	1.19132	1.06844	0.958135
6425.98	1.42958	1.68551	1.45909	1.55256	1.42599	1.1972	1.69005	1.61703	1.56632	1.63302	1.27127	1.49197	1.21309	1.63384	1.69202	1.49889	1.11836	1.77632	1.88274	1.33372	1.22827	1.94406	1.51889	1.80094	1.99219	1.46572	1.61478	1.5992	1.29027	1.41561	1.641	1.42552	1.29724	1.60445	1.55856	0.937962	0.700549	1.04304	0.832604	1.03134	0.579476	0.815349	0.751729	1.1665	0.815282	0.957611	1.19101	1.06801	0.957761
6422.12	1.42908	1.6853	1.45864	1.552	1.42544	1.19699	1.68934	1.61669	1.56584	1.63287	1.27089	1.49131	1.21294	1.63342	1.69141	1.49822	1.11823	1.77549	1.88196	1.33353	1.22795	1.94387	1.51838	1.8002	1.99114	1.46541	1.61477	1.59852	1.29021	1.41523	1.6404	1.42527	1.2969	1.6039	1.55818	0.937255	0.700184	1.04262	0.832268	1.03089	0.579418	0.81506	0.751182	1.16601	0.815074	0.957091	1.19049	1.06759	0.957242
6418.26	1.42874	1.68484	1.45819	1.55173	1.42516	1.19686	1.68906	1.61611	1.56524	1.63267	1.2704	1.49113	1.21289	1.63298	1.69083	1.49776	1.11808	1.77468	1.88123	1.33345	1.22762	1.94366	1.51795	1.79996	1.99012	1.46502	1.61485	1.5978	1.29002	1.41471	1.63934	1.42493	1.29655	1.60351	1.55775	0.936641	0.700031	1.04226	0.832005	1.03053	0.579335	0.814862	0.750701	1.16568	0.814823	0.956872	1.19014	1.06738	0.956869
6414.4	1.42864	1.6844	1.45785	1.55154	1.42507	1.19677	1.68891	1.6155	1.56452	1.63261	1.27011	1.4911	1.21286	1.6326	1.69044	1.49746	1.11786	1.77389	1.8806	1.33345	1.22741	1.94299	1.5179	1.80017	1.9894	1.46472	1.61499	1.59738	1.28975	1.41424	1.63806	1.42461	1.29631	1.60313	1.55749	0.936236	0.7002	1.04202	0.831948	1.03049	0.579338	0.8148	0.750402	1.16555	0.814695	0.956816	1.19017	1.06728	0.956756
6410.55	1.42833	1.68414	1.45759	1.55111	1.42478	1.19665	1.68823	1.61507	1.56406	1.63247	1.26999	1.49086	1.21269	1.63226	1.68999	1.49703	1.11753	1.77315	1.87981	1.3334	1.2273	1.94132	1.51798	1.80002	1.98864	1.46473	1.61531	1.59735	1.28971	1.41412	1.63722	1.4245	1.29609	1.60273	1.55738	0.935919	0.700432	1.04181	0.832028	1.03057	0.579421	0.81481	0.750229	1.16546	0.814751	0.956601	1.19033	1.0672	0.956762
6406.69	1.42789	1.68363	1.45733	1.55052	1.42421	1.1965	1.68726	1.61476	1.56373	1.63214	1.2698	1.49038	1.21242	1.63192	1.68937	1.49656	1.1172	1.77273	1.87907	1.33329	1.22715	1.93929	1.51785	1.79921	1.98774	1.4649	1.61524	1.5974	1.28976	1.41411	1.63697	1.42442	1.29582	1.60224	1.55724	0.935564	0.700508	1.04155	0.832059	1.03047	0.579464	0.814775	0.750019	1.16528	0.814728	0.956179	1.19035	1.06706	0.956646
6402.83	1.42765	1.68303	1.45715	1.54995	1.42372	1.19634	1.68639	1.61428	1.56303	1.63174	1.26946	1.48982	1.21222	1.63163	1.68888	1.49623	1.11701	1.77231	1.87853	1.3331	1.22687	1.93838	1.51752	1.79825	1.98683	1.46484	1.61452	1.5971	1.2895	1.4138	1.63667	1.42398	1.29557	1.60153	1.55721	0.935129	0.70043	1.04123	0.831918	1.03018	0.579376	0.81463	0.749631	1.16507	0.814461	0.955733	1.19024	1.0668	0.956302
6398.98	1.4276	1.68279	1.45705	1.54956	1.42356	1.19617	1.68569	1.61362	1.56237	1.63141	1.26902	1.48938	1.21211	1.63145	1.68845	1.49597	1.11694	1.77161	1.87797	1.33283	1.22658	1.93835	1.51705	1.79777	1.98586	1.46439	1.61375	1.59641	1.28896	1.41319	1.63585	1.42326	1.29535	1.60095	1.55709	0.934641	0.700218	1.0408	0.831661	1.02983	0.579316	0.814428	0.749143	1.16486	0.814173	0.955377	1.19009	1.06641	0.955858
6395.12	1.42747	1.68253	1.45681	1.54935	1.42358	1.19608	1.68521	1.61302	1.56223	1.63122	1.26862	1.48907	1.21203	1.63131	1.68766	1.49572	1.11694	1.77086	1.87722	1.33265	1.22644	1.93793	1.51648	1.79786	1.98462	1.46387	1.6136	1.59573	1.28854	1.41254	1.63488	1.42277	1.29518	1.60082	1.55648	0.934123	0.699863	1.04034	0.831369	1.02949	0.579342	0.814224	0.748719	1.16462	0.813974	0.955028	1.18987	1.06603	0.95547
6391.26	1.42709	1.68184	1.45636	1.5493	1.42346	1.19601	1.68492	1.6125	1.56204	1.63102	1.26836	1.48866	1.21188	1.63104	1.68666	1.49544	1.11689	1.77007	1.87634	1.33262	1.22641	1.93719	1.51606	1.79773	1.98325	1.46357	1.61392	1.5953	1.28858	1.41222	1.63427	1.42276	1.295	1.60091	1.55562	0.933655	0.699623	1.04004	0.831155	1.02925	0.579275	0.81419	0.748441	1.16439	0.813881	0.954706	1.18969	1.06589	0.955238
6387.4	1.42667	1.68115	1.45591	1.54927	1.42311	1.19578	1.68474	1.61195	1.56131	1.63073	1.26811	1.4881	1.2116	1.63032	1.68591	1.49511	1.11665	1.7693	1.87575	1.33252	1.22627	1.93664	1.51579	1.79684	1.98202	1.46345	1.614	1.59496	1.28888	1.41216	1.63387	1.42285	1.29461	1.60079	1.55496	0.933318	0.699707	1.03993	0.831121	1.02928	0.579168	0.814389	0.748282	1.16425	0.81392	0.954516	1.18967	1.06598	0.955208
6383.55	1.42638	1.68066	1.45557	1.54895	1.4227	1.1955	1.68445	1.61148	1.56062	1.63052	1.26781	1.48761	1.21135	1.62939	1.68554	1.49474	1.11638	1.76867	1.8755	1.33227	1.22607	1.93613	1.5155	1.79601	1.98071	1.46327	1.61346	1.59441	1.28887	1.41199	1.6335	1.42267	1.29411	1.60008	1.55436	0.932977	0.699822	1.03975	0.831095	1.02937	0.579147	0.814497	0.748086	1.16408	0.813922	0.95431	1.18964	1.06596	0.955209
6379.69	1.42613	1.68016	1.45532	1.54841	1.42235	1.1953	1.68383	1.61108	1.56054	1.63039	1.26744	1.48732	1.21121	1.62879	1.68535	1.49426	1.11628	1.76803	1.87519	1.33203	1.22592	1.93589	1.51537	1.79577	1.97946	1.4628	1.61258	1.59369	1.28848	1.41166	1.63305	1.42229	1.29384	1.59901	1.55388	0.932536	0.699701	1.03942	0.830921	1.02921	0.579134	0.814334	0.7478	1.16382	0.813802	0.953953	1.18949	1.06575	0.95504
6375.83	1.42583	1.67981	1.45522	1.54782	1.422	1.19514	1.68315	1.6107	1.56051	1.63	1.26696	1.48711	1.21111	1.62843	1.6849	1.4938	1.11617	1.76759	1.87469	1.33191	1.22584	1.93618	1.51557	1.79577	1.97855	1.46223	1.61208	1.5931	1.28808	1.41138	1.63242	1.42186	1.29371	1.59824	1.55383	0.932073	0.699462	1.03903	0.830736	1.02894	0.57905	0.814094	0.747499	1.16362	0.813656	0.953611	1.18932	1.06559	0.954778
6371.98	1.42551	1.67965	1.45509	1.54719	1.42164	1.19494	1.68269	1.61042	1.55992	1.62943	1.2665	1.48687	1.21106	1.62818	1.68408	1.49354	1.11596	1.76741	1.87398	1.33181	1.22574	1.93591	1.51573	1.79571	1.9776	1.4619	1.61195	1.59268	1.2878	1.41112	1.63194	1.42135	1.2935	1.59777	1.55379	0.931642	0.699302	1.03858	0.830593	1.02876	0.578883	0.813922	0.747178	1.16349	0.813523	0.953445	1.18914	1.06544	0.9545
6368.12	1.42512	1.67944	1.45479	1.54674	1.42141	1.19473	1.68223	1.61019	1.55894	1.62928	1.26619	1.48647	1.21104	1.62802	1.68337	1.49325	1.11576	1.76701	1.87312	1.3317	1.2255	1.93438	1.51546	1.79548	1.97596	1.4618	1.61148	1.59225	1.28753	1.41077	1.63161	1.4208	1.29325	1.59717	1.55349	0.931268	0.699265	1.03814	0.830432	1.02861	0.578782	0.813843	0.746875	1.16331	0.813371	0.953375	1.1889	1.06524	0.954167
6364.26	1.42466	1.67917	1.45442	1.54652	1.42123	1.19453	1.6816	1.60986	1.55788	1.62941	1.26597	1.48591	1.21094	1.62765	1.68273	1.49272	1.11551	1.7662	1.8721	1.33159	1.22519	1.93281	1.51489	1.79502	1.97382	1.4617	1.61092	1.59174	1.28733	1.41038	1.63113	1.42046	1.29301	1.59635	1.55315	0.93097	0.699261	1.03789	0.830308	1.02845	0.578879	0.813855	0.746657	1.16309	0.81321	0.953232	1.18866	1.06503	0.953922
6360.41	1.42422	1.67886	1.454	1.54628	1.42083	1.1943	1.68097	1.6092	1.55717	1.62914	1.26578	1.48531	1.2107	1.62696	1.68208	1.49197	1.11518	1.76535	1.87117	1.33139	1.22494	1.93219	1.51437	1.79428	1.97243	1.46172	1.61096	1.59128	1.28732	1.41004	1.63045	1.42028	1.29274	1.59576	1.55286	0.930724	0.699256	1.0378	0.830255	1.02832	0.579001	0.813879	0.746441	1.16298	0.813148	0.95297	1.18861	1.0649	0.953844
6356.55	1.42399	1.67841	1.45358	1.54583	1.42038	1.19406	1.68039	1.60836	1.55688	1.62859	1.26557	1.4848	1.21043	1.6263	1.68172	1.49138	1.11491	1.76469	1.87096	1.33109	1.22471	1.93178	1.51412	1.79339	1.97216	1.46177	1.61127	1.59083	1.28737	1.40979	1.62979	1.42002	1.29243	1.59564	1.55258	0.930436	0.699282	1.03778	0.830238	1.02825	0.578968	0.813836	0.74612	1.16301	0.813195	0.952689	1.18867	1.06482	0.953687
6352.69	1.42405	1.67807	1.45321	1.54546	1.42024	1.19389	1.67982	1.6078	1.5565	1.62827	1.26524	1.48453	1.21026	1.62587	1.68143	1.49119	1.11482	1.76422	1.87132	1.33083	1.22452	1.93101	1.51409	1.79281	1.97184	1.46155	1.61131	1.59022	1.2873	1.40952	1.62946	1.41971	1.2922	1.59551	1.55235	0.930037	0.699274	1.03765	0.83023	1.02817	0.578902	0.813713	0.745749	1.16302	0.813124	0.95241	1.1886	1.06468	0.953371
6348.83	1.42422	1.67804	1.45288	1.54524	1.42032	1.19381	1.67923	1.60747	1.55604	1.62815	1.26483	1.48441	1.2102	1.62543	1.68105	1.4912	1.11483	1.76385	1.87139	1.33073	1.22441	1.93061	1.51404	1.7926	1.971	1.46123	1.61121	1.58966	1.28712	1.40926	1.62907	1.41954	1.29216	1.59509	1.55198	0.929565	0.699144	1.03727	0.830212	1.02794	0.57892	0.813544	0.745406	1.16287	0.812834	0.952064	1.18831	1.06437	0.953062
6344.98	1.42418	1.67793	1.45257	1.54486	1.42026	1.19375	1.67868	1.60701	1.5558	1.62802	1.26449	1.48414	1.21017	1.62504	1.6807	1.4911	1.11486	1.76333	1.87114	1.33082	1.22427	1.93075	1.51382	1.79251	1.97025	1.46104	1.61104	1.58931	1.28689	1.40896	1.62826	1.41941	1.29214	1.5947	1.55159	0.929071	0.698981	1.03675	0.830122	1.02765	0.57887	0.813433	0.745128	1.16261	0.812519	0.951754	1.18799	1.06399	0.952805
6341.12	1.42385	1.67752	1.45218	1.54445	1.41996	1.19365	1.67823	1.60637	1.55542	1.62781	1.26422	1.48369	1.21007	1.62495	1.68023	1.49074	1.1148	1.76261	1.87078	1.33094	1.2241	1.9305	1.51354	1.79232	1.96949	1.46088	1.61054	1.58878	1.28657	1.4085	1.62756	1.41914	1.29199	1.59453	1.55137	0.928643	0.698936	1.03635	0.829951	1.0275	0.578661	0.813457	0.744951	1.16232	0.812369	0.951569	1.18778	1.06375	0.952588
6337.26	1.42349	1.67706	1.45182	1.54426	1.41965	1.19358	1.67774	1.60578	1.55468	1.62762	1.26406	1.48299	1.20991	1.62487	1.67945	1.49017	1.11462	1.762	1.86987	1.33091	1.22392	1.92956	1.51325	1.79184	1.96807	1.46055	1.60983	1.58818	1.28625	1.40805	1.62723	1.41883	1.2918	1.59438	1.55111	0.92838	0.698974	1.0362	0.829844	1.0275	0.578501	0.813548	0.744826	1.16212	0.812432	0.95142	1.18768	1.06375	0.952476
6333.41	1.42316	1.67656	1.45157	1.54401	1.41937	1.1936	1.67713	1.60523	1.55391	1.62752	1.26388	1.48221	1.20981	1.62461	1.67851	1.48959	1.11436	1.76145	1.8684	1.33069	1.22371	1.9283	1.51293	1.79142	1.96645	1.46006	1.60943	1.58796	1.28608	1.40783	1.62692	1.41858	1.2916	1.59374	1.55065	0.928169	0.698955	1.0361	0.829855	1.02747	0.578576	0.813573	0.744651	1.16202	0.81252	0.951286	1.1876	1.06382	0.952413
6329.55	1.42284	1.67585	1.45133	1.5435	1.419	1.19358	1.67651	1.60467	1.55329	1.62735	1.26355	1.4818	1.20973	1.62434	1.67763	1.48915	1.11412	1.76071	1.86743	1.33038	1.22351	1.92718	1.51252	1.79118	1.9654	1.45969	1.60956	1.58775	1.28608	1.40764	1.62627	1.4184	1.29133	1.59272	1.55005	0.927804	0.698804	1.03581	0.829802	1.0273	0.578726	0.81347	0.744367	1.1619	0.812399	0.951129	1.18746	1.06369	0.952225
6325.69	1.42266	1.67518	1.45113	1.54299	1.41862	1.19346	1.67604	1.60431	1.55302	1.62706	1.26315	1.4818	1.2096	1.62388	1.67691	1.48889	1.11396	1.75984	1.8672	1.33004	1.22338	1.92675	1.5121	1.79062	1.96473	1.45954	1.60974	1.58715	1.28606	1.40727	1.62539	1.4183	1.29101	1.59203	1.54966	0.92732	0.698628	1.0354	0.829654	1.02701	0.578711	0.813315	0.74402	1.16171	0.812229	0.95087	1.18724	1.06345	0.951912
6321.83	1.42248	1.67475	1.45103	1.54267	1.41837	1.19324	1.6758	1.6041	1.55297	1.62676	1.26282	1.48174	1.20934	1.62318	1.67645	1.48866	1.1138	1.75902	1.86674	1.32983	1.22327	1.92666	1.51184	1.7899	1.96377	1.45949	1.60962	1.58653	1.28575	1.40674	1.62472	1.41806	1.29069	1.59174	1.54957	0.926893	0.698589	1.03505	0.82957	1.02679	0.578545	0.813252	0.743713	1.16145	0.812215	0.950573	1.18708	1.06334	0.951587
6317.98	1.42217	1.67458	1.45087	1.54248	1.41815	1.19294	1.67566	1.60377	1.55276	1.62638	1.26253	1.48132	1.20904	1.62273	1.67614	1.48824	1.11359	1.75844	1.86594	1.32979	1.22311	1.92599	1.51169	1.78958	1.96244	1.45941	1.60932	1.58608	1.28528	1.40614	1.62436	1.41755	1.29038	1.59141	1.54936	0.926531	0.698616	1.03476	0.829499	1.02666	0.578427	0.813251	0.743439	1.16117	0.812205	0.950303	1.18696	1.06329	0.951314
6314.12	1.42182	1.67447	1.45049	1.54225	1.41784	1.1927	1.67529	1.60334	1.55234	1.62593	1.26222	1.4808	1.20887	1.62267	1.67578	1.48775	1.11342	1.7583	1.86537	1.32977	1.22294	1.92483	1.51165	1.78954	1.96122	1.45905	1.60894	1.58559	1.28494	1.40558	1.62398	1.41707	1.29006	1.59091	1.54879	0.926125	0.698504	1.03441	0.829322	1.02656	0.578464	0.813131	0.743127	1.16098	0.811989	0.95001	1.18672	1.06305	0.951066
6310.26	1.42148	1.67402	1.44992	1.54196	1.41752	1.19253	1.6746	1.6029	1.55173	1.62574	1.26185	1.48055	1.20878	1.6227	1.67529	1.48738	1.11328	1.75826	1.86497	1.32964	1.22278	1.92382	1.51172	1.78926	1.96017	1.45857	1.60866	1.58503	1.28478	1.40524	1.62329	1.41671	1.28981	1.5902	1.54815	0.92569	0.69829	1.03403	0.829137	1.02646	0.578512	0.812867	0.742823	1.16087	0.811663	0.949682	1.18647	1.06269	0.950817
6306.41	1.42112	1.67332	1.44945	1.54149	1.41731	1.19236	1.6739	1.60227	1.55103	1.6257	1.26146	1.48046	1.20861	1.62249	1.67456	1.48716	1.1131	1.75792	1.86448	1.3294	1.22258	1.9231	1.51153	1.78876	1.95926	1.45826	1.60854	1.58458	1.28474	1.40506	1.62233	1.4164	1.28971	1.58928	1.54788	0.925343	0.698271	1.03373	0.829097	1.02645	0.578435	0.812702	0.742645	1.16074	0.811544	0.94943	1.18644	1.06248	0.950651
6302.55	1.42076	1.67272	1.44921	1.54093	1.4172	1.19226	1.67355	1.60155	1.55056	1.6255	1.26108	1.48023	1.20843	1.62214	1.67371	1.48689	1.11292	1.75746	1.864	1.32918	1.22234	1.92273	1.5111	1.78824	1.9587	1.45801	1.60847	1.58424	1.2848	1.40497	1.62153	1.41627	1.28966	1.58864	1.54794	0.925033	0.69843	1.03346	0.829132	1.0265	0.578369	0.812738	0.742529	1.16055	0.811615	0.949288	1.18651	1.06238	0.950548
6298.69	1.4205	1.6722	1.44902	1.54059	1.41692	1.19222	1.67339	1.601	1.55027	1.62506	1.26075	1.47968	1.2083	1.62203	1.67297	1.48634	1.11278	1.75687	1.86377	1.32909	1.22211	1.92222	1.51074	1.78771	1.95796	1.45782	1.60825	1.58396	1.28489	1.405	1.62111	1.41629	1.28945	1.5887	1.54773	0.924591	0.698334	1.03305	0.828991	1.02633	0.578386	0.812645	0.742227	1.16035	0.811492	0.949061	1.18639	1.06216	0.950304
6294.83	1.42038	1.67188	1.4488	1.54045	1.41641	1.19209	1.67294	1.60062	1.54987	1.62454	1.26048	1.47896	1.20814	1.62176	1.6725	1.48571	1.11258	1.75597	1.86332	1.32902	1.22195	1.92116	1.51047	1.78707	1.9568	1.45776	1.60778	1.58355	1.28481	1.40487	1.6207	1.41612	1.2891	1.58878	1.54711	0.924096	0.697972	1.03261	0.828689	1.02596	0.578395	0.812285	0.741768	1.16019	0.811151	0.948716	1.18613	1.06187	0.949907
6290.98	1.42029	1.67172	1.44861	1.54022	1.41608	1.19189	1.67196	1.60033	1.54943	1.62433	1.26027	1.47846	1.20794	1.62109	1.67241	1.48535	1.11236	1.7552	1.86257	1.32887	1.22184	1.92006	1.51014	1.78627	1.95578	1.45764	1.60744	1.58287	1.28443	1.40437	1.62002	1.4157	1.28879	1.58822	1.54657	0.923741	0.697835	1.03236	0.828552	1.02577	0.578387	0.81208	0.74148	1.16012	0.810964	0.948504	1.18601	1.06171	0.949652
6287.12	1.42016	1.67169	1.44834	1.53985	1.41609	1.1918	1.67097	1.60003	1.54899	1.62442	1.26013	1.47819	1.20784	1.62053	1.67241	1.48513	1.11224	1.75492	1.86204	1.32871	1.22179	1.91922	1.50991	1.78559	1.95482	1.45741	1.60744	1.58215	1.28395	1.40377	1.61933	1.41527	1.28855	1.5876	1.54645	0.923411	0.697945	1.03219	0.828583	1.0258	0.578393	0.812177	0.74135	1.16006	0.810966	0.948363	1.18597	1.0616	0.949574
6283.26	1.42004	1.67191	1.44802	1.53945	1.41614	1.19175	1.67046	1.5996	1.54835	1.62433	1.25992	1.47782	1.20788	1.62009	1.67215	1.48479	1.11215	1.75465	1.86154	1.32851	1.22175	1.91859	1.50979	1.78541	1.95359	1.4572	1.60739	1.58177	1.2837	1.40334	1.61883	1.41491	1.28834	1.58736	1.5465	0.922928	0.697888	1.03186	0.828416	1.02576	0.578478	0.812168	0.741062	1.15979	0.810832	0.94796	1.18575	1.06133	0.949369
6279.41	1.41979	1.67197	1.44784	1.53914	1.41596	1.19162	1.67027	1.599	1.54764	1.62398	1.25953	1.47742	1.20789	1.61958	1.67154	1.48436	1.11194	1.75398	1.86089	1.32821	1.22161	1.91812	1.50953	1.78551	1.95231	1.45705	1.60708	1.58169	1.2837	1.40308	1.61844	1.41467	1.28811	1.58711	1.54632	0.922351	0.697593	1.03135	0.827995	1.02553	0.578606	0.81191	0.740596	1.15932	0.81049	0.947381	1.18534	1.06098	0.949005
6275.55	1.4194	1.67151	1.44756	1.53895	1.4157	1.19148	1.67006	1.59841	1.54718	1.62373	1.25914	1.47721	1.20774	1.61922	1.6707	1.48405	1.1117	1.7531	1.86051	1.32804	1.22129	1.91789	1.50919	1.78537	1.95138	1.45687	1.60676	1.58154	1.28363	1.40289	1.6182	1.41451	1.28786	1.58672	1.54578	0.921809	0.697316	1.03089	0.827669	1.02529	0.578592	0.81165	0.740185	1.15896	0.810159	0.947006	1.18492	1.06066	0.948701
6271.69	1.41895	1.67064	1.44706	1.53875	1.41545	1.19135	1.66967	1.59801	1.54691	1.62359	1.25881	1.47707	1.20751	1.61904	1.66987	1.48391	1.11154	1.75229	1.86042	1.32802	1.22093	1.91773	1.50911	1.78501	1.95118	1.45672	1.60666	1.58121	1.28345	1.4026	1.61798	1.41426	1.28755	1.58622	1.54513	0.921384	0.697236	1.03065	0.827677	1.0252	0.578436	0.811596	0.739976	1.15875	0.810044	0.946897	1.18469	1.06044	0.948578
6267.83	1.41854	1.66976	1.4467	1.53845	1.41506	1.19122	1.66903	1.59766	1.54642	1.62323	1.2585	1.47675	1.20729	1.61865	1.66921	1.48379	1.1114	1.75187	1.86015	1.32792	1.22069	1.91741	1.50921	1.78472	1.95094	1.45658	1.60656	1.58054	1.28328	1.40218	1.6173	1.41378	1.28716	1.58563	1.54472	0.92107	0.697257	1.03047	0.827781	1.02519	0.578295	0.811667	0.739849	1.15855	0.810062	0.946765	1.1847	1.06026	0.948515
6263.98	1.41824	1.66928	1.44654	1.53798	1.41464	1.19111	1.66831	1.59729	1.54584	1.62267	1.25835	1.47629	1.20708	1.61805	1.66869	1.48353	1.11126	1.75168	1.85953	1.3277	1.22059	1.9171	1.50909	1.78435	1.94979	1.45622	1.60629	1.5797	1.28304	1.40176	1.61632	1.41326	1.28685	1.58516	1.54469	0.920733	0.69716	1.03005	0.827647	1.02507	0.578276	0.811568	0.739571	1.15832	0.809963	0.946469	1.18474	1.05997	0.948297
6260.12	1.4181	1.66911	1.44644	1.53752	1.41434	1.19096	1.66797	1.59696	1.54562	1.62233	1.25828	1.47586	1.20694	1.61777	1.66799	1.4832	1.11112	1.75121	1.85888	1.3275	1.22048	1.91665	1.5087	1.78377	1.94845	1.45581	1.60608	1.57927	1.28277	1.40153	1.61562	1.413	1.28672	1.58482	1.54478	0.920327	0.69704	1.02955	0.827409	1.02488	0.578284	0.811381	0.739217	1.15818	0.809868	0.946211	1.1847	1.05965	0.947977
6256.26	1.41792	1.6689	1.44638	1.53732	1.41417	1.19069	1.66773	1.59667	1.54556	1.6223	1.25803	1.47548	1.20686	1.61762	1.66711	1.48289	1.11093	1.75057	1.85856	1.3274	1.2203	1.91579	1.50827	1.78324	1.94728	1.45573	1.60575	1.57923	1.28266	1.40145	1.61533	1.41297	1.28661	1.58431	1.54468	0.919977	0.697082	1.0294	0.827344	1.02478	0.578115	0.811424	0.739015	1.15813	0.809965	0.946108	1.18463	1.05957	0.947764
6252.41	1.41759	1.66853	1.44617	1.53716	1.41407	1.19044	1.66701	1.59647	1.5452	1.62221	1.25762	1.47515	1.2068	1.61722	1.6665	1.48259	1.11079	1.75022	1.85853	1.32752	1.22015	1.915	1.50793	1.7829	1.94598	1.45579	1.60531	1.57916	1.28262	1.40137	1.61517	1.41305	1.28646	1.58374	1.54445	0.919782	0.697185	1.02951	0.827429	1.0248	0.577915	0.81169	0.738969	1.15813	0.810128	0.946029	1.18462	1.05968	0.947702
6248.55	1.41738	1.6681	1.44573	1.53674	1.41391	1.19036	1.66622	1.59627	1.5446	1.62206	1.25723	1.47488	1.20683	1.61685	1.66639	1.48233	1.11074	1.75017	1.85824	1.32771	1.22007	1.91485	1.50777	1.78265	1.94515	1.45579	1.60516	1.57881	1.28247	1.40117	1.61482	1.41306	1.28632	1.58337	1.54407	0.919647	0.697212	1.02942	0.827494	1.02484	0.577972	0.811913	0.738909	1.15816	0.810189	0.945907	1.18458	1.05969	0.947674
6244.69	1.41731	1.66781	1.4453	1.53627	1.41366	1.19036	1.66593	1.59591	1.54408	1.622	1.25689	1.47466	1.20684	1.61659	1.66643	1.48213	1.11068	1.75008	1.85736	1.32768	1.21999	1.91466	1.50787	1.78259	1.9448	1.45571	1.60512	1.57808	1.28228	1.40084	1.6141	1.41279	1.28615	1.58293	1.54349	0.919309	0.697087	1.02893	0.827421	1.02476	0.578213	0.811805	0.738658	1.15808	0.810003	0.945678	1.1843	1.05943	0.947492
6240.84	1.41721	1.66772	1.44507	1.53591	1.41334	1.19028	1.66562	1.5955	1.54365	1.62183	1.25654	1.47446	1.20673	1.61618	1.6662	1.48188	1.11051	1.74988	1.85622	1.32743	1.21985	1.91383	1.50795	1.78246	1.94415	1.45547	1.60482	1.57727	1.28212	1.40047	1.61325	1.41221	1.2859	1.5823	1.54299	0.918802	0.696861	1.02841	0.827278	1.02453	0.578399	0.811452	0.738267	1.15786	0.809654	0.94527	1.18391	1.05909	0.947142
6236.98	1.41712	1.66779	1.44508	1.53554	1.41304	1.19015	1.66494	1.59515	1.54321	1.62151	1.25623	1.47428	1.20652	1.61573	1.66569	1.48152	1.1103	1.74957	1.85524	1.32711	1.21963	1.91293	1.5078	1.78181	1.94324	1.45507	1.60449	1.57669	1.28186	1.40013	1.61251	1.4116	1.28566	1.58177	1.54261	0.918463	0.696748	1.02823	0.827232	1.02432	0.57846	0.811217	0.737982	1.15769	0.809494	0.944859	1.18366	1.05885	0.946863
6233.12	1.41702	1.66771	1.44506	1.53518	1.41279	1.19002	1.66461	1.59489	1.54287	1.62133	1.25612	1.47399	1.20629	1.61542	1.66501	1.48114	1.11011	1.74882	1.85466	1.32673	1.21941	1.91201	1.50745	1.78095	1.94212	1.45467	1.60444	1.57629	1.28156	1.39979	1.612	1.41131	1.28545	1.58147	1.54214	0.91826	0.69678	1.02818	0.827243	1.02426	0.578417	0.811177	0.737847	1.15763	0.809593	0.944644	1.18359	1.05866	0.946718
6229.26	1.41685	1.66699	1.44475	1.53484	1.4125	1.18985	1.66473	1.59461	1.5427	1.62133	1.25609	1.47356	1.20615	1.61518	1.66422	1.48077	1.10996	1.74776	1.85448	1.32647	1.21929	1.91099	1.50717	1.7804	1.94111	1.45442	1.60453	1.57601	1.28143	1.39944	1.61172	1.41137	1.2852	1.58131	1.5418	0.917895	0.696811	1.02795	0.827157	1.02424	0.578277	0.811168	0.737728	1.15755	0.809705	0.944558	1.18356	1.05845	0.94655
6225.41	1.41656	1.66606	1.44427	1.53452	1.41223	1.18962	1.66458	1.59413	1.54248	1.6213	1.25596	1.47327	1.20608	1.61497	1.66364	1.48035	1.10987	1.74702	1.85439	1.32643	1.2192	1.91055	1.50724	1.78026	1.94047	1.45433	1.60446	1.57575	1.28143	1.3992	1.6114	1.41149	1.28498	1.58108	1.54173	0.917399	0.696742	1.02759	0.826964	1.02415	0.578062	0.811102	0.737561	1.15739	0.809682	0.944453	1.1835	1.05832	0.946355
6221.55	1.4162	1.66576	1.44398	1.53436	1.4121	1.18943	1.66407	1.59361	1.54205	1.62106	1.2557	1.47317	1.20596	1.61472	1.6634	1.4799	1.10979	1.7467	1.85414	1.32646	1.21907	1.91078	1.5074	1.78028	1.93952	1.45424	1.6043	1.57538	1.28138	1.399	1.61085	1.41143	1.28479	1.58071	1.54175	0.917026	0.696563	1.02723	0.826736	1.02399	0.577793	0.811039	0.737355	1.15715	0.809538	0.944303	1.18338	1.05825	0.946226
6217.69	1.41587	1.66589	1.44402	1.53434	1.412	1.18928	1.6635	1.59339	1.54141	1.62071	1.25537	1.47294	1.20573	1.61435	1.66297	1.47957	1.10961	1.74652	1.85375	1.32641	1.21896	1.91095	1.50721	1.78009	1.93834	1.45405	1.6042	1.57493	1.28128	1.3987	1.61029	1.41126	1.28459	1.58042	1.54173	0.916858	0.69645	1.02688	0.826627	1.02391	0.577529	0.811023	0.737218	1.15694	0.809383	0.944163	1.18327	1.05817	0.946196
6213.84	1.41554	1.66579	1.44416	1.53434	1.41182	1.18915	1.66291	1.59335	1.54069	1.62051	1.25514	1.47261	1.20555	1.61404	1.66224	1.47943	1.10934	1.74633	1.85332	1.32629	1.21885	1.91053	1.50685	1.77986	1.93748	1.45396	1.60406	1.57467	1.28113	1.39838	1.60997	1.41099	1.28439	1.58015	1.5415	0.916766	0.696555	1.02662	0.826719	1.024	0.577455	0.811047	0.737204	1.15691	0.80935	0.94406	1.18327	1.05814	0.94618
6209.98	1.41525	1.66547	1.44406	1.53418	1.41171	1.1891	1.66222	1.59299	1.54045	1.62042	1.25502	1.47235	1.20555	1.61381	1.66189	1.47935	1.10915	1.74614	1.85303	1.32624	1.21873	1.90984	1.50656	1.77973	1.93685	1.45398	1.60385	1.57447	1.28094	1.39815	1.6097	1.41066	1.2842	1.57975	1.54107	0.916528	0.696693	1.02647	0.8268	1.02404	0.577641	0.811048	0.737106	1.15701	0.809377	0.943944	1.18328	1.05812	0.945988
6206.12	1.41511	1.66508	1.44366	1.53382	1.41164	1.18909	1.66158	1.59221	1.54076	1.62019	1.25484	1.47211	1.20559	1.61349	1.66195	1.47921	1.10909	1.74587	1.85268	1.3262	1.2186	1.90928	1.50621	1.77928	1.93624	1.45378	1.60369	1.57402	1.28079	1.3979	1.60929	1.41044	1.284	1.57933	1.54062	0.916077	0.696641	1.02623	0.826694	1.0239	0.577733	0.810907	0.73678	1.15695	0.809288	0.943771	1.18318	1.05791	0.945623
6202.26	1.41511	1.6647	1.44328	1.5335	1.41147	1.1891	1.66129	1.59143	1.54066	1.6198	1.25461	1.47183	1.20557	1.61304	1.66191	1.47905	1.10909	1.74535	1.85196	1.32606	1.21846	1.90855	1.50595	1.77854	1.93544	1.4533	1.60352	1.5734	1.28069	1.39753	1.60891	1.41023	1.28385	1.57892	1.54024	0.915644	0.696521	1.02591	0.826521	1.02374	0.577558	0.810778	0.73644	1.15675	0.809142	0.943625	1.18304	1.05757	0.945312
6198.41	1.41523	1.66437	1.44323	1.5333	1.41125	1.18911	1.66123	1.59094	1.5398	1.61954	1.25443	1.47162	1.20556	1.61267	1.66161	1.4789	1.10912	1.74469	1.85136	1.32599	1.21837	1.90762	1.50594	1.77815	1.9346	1.45282	1.60341	1.57286	1.28048	1.39708	1.6085	1.40986	1.28374	1.57853	1.54008	0.915395	0.696508	1.02566	0.826443	1.02363	0.577414	0.810897	0.736316	1.15656	0.809123	0.943565	1.18299	1.05738	0.945197
6194.55	1.41531	1.66401	1.44332	1.53304	1.4111	1.18906	1.661	1.59071	1.53898	1.6196	1.25427	1.47146	1.20552	1.61264	1.66101	1.47864	1.1091	1.74419	1.85122	1.32606	1.21829	1.90725	1.50592	1.77807	1.93418	1.45263	1.6034	1.57248	1.28011	1.39662	1.60772	1.40949	1.28353	1.57815	1.5401	0.915184	0.6965	1.02544	0.826428	1.02356	0.577438	0.810985	0.736308	1.15644	0.809117	0.943394	1.18297	1.05733	0.94514
6190.69	1.41509	1.66359	1.44316	1.5326	1.41101	1.18895	1.66044	1.59047	1.53862	1.61971	1.25409	1.47124	1.20539	1.61271	1.66019	1.4783	1.10894	1.74379	1.85106	1.32596	1.21816	1.90754	1.50578	1.77776	1.93384	1.45259	1.60322	1.57223	1.27975	1.39627	1.60676	1.40914	1.2832	1.57766	1.53985	0.914862	0.696385	1.02512	0.82633	1.0235	0.577523	0.810778	0.73615	1.15634	0.808907	0.94301	1.18285	1.05718	0.944932
6186.84	1.41465	1.66333	1.44279	1.53211	1.41098	1.18884	1.65986	1.59005	1.53841	1.61952	1.25382	1.47093	1.20524	1.61251	1.65949	1.47798	1.10876	1.74336	1.85055	1.32574	1.21806	1.90745	1.50563	1.77739	1.93296	1.45224	1.60275	1.57198	1.27951	1.39603	1.60612	1.40876	1.28295	1.57706	1.53925	0.914494	0.696231	1.02469	0.826141	1.02343	0.577521	0.810536	0.735795	1.15627	0.808608	0.942657	1.18271	1.05686	0.944613
6182.98	1.41442	1.66322	1.44254	1.5319	1.41085	1.18873	1.65954	1.58972	1.53805	1.61919	1.25341	1.47061	1.2052	1.61224	1.6592	1.47766	1.10865	1.74308	1.84992	1.32569	1.21792	1.90642	1.50543	1.77735	1.93194	1.45163	1.60231	1.57166	1.27937	1.39576	1.60581	1.40852	1.28289	1.57665	1.53864	0.914141	0.696079	1.02426	0.825968	1.0233	0.57741	0.810396	0.735397	1.15615	0.808409	0.942437	1.18263	1.0565	0.944341
6179.12	1.41439	1.663	1.44239	1.5319	1.41061	1.18863	1.65929	1.5895	1.53774	1.61909	1.25288	1.47027	1.20523	1.61207	1.65901	1.47744	1.10855	1.74262	1.84957	1.32573	1.21766	1.90524	1.50517	1.77763	1.93111	1.45128	1.602	1.5713	1.27935	1.39549	1.60568	1.40858	1.2829	1.57661	1.53825	0.913805	0.695931	1.02399	0.825842	1.02313	0.577339	0.810273	0.735102	1.15594	0.808309	0.942207	1.18259	1.05622	0.944154
6175.26	1.41416	1.6628	1.44217	1.5317	1.41037	1.18854	1.65896	1.58914	1.53753	1.61907	1.2524	1.46984	1.20512	1.61193	1.65853	1.47737	1.10838	1.74184	1.84943	1.32563	1.21738	1.90468	1.50503	1.77761	1.93007	1.45141	1.60187	1.57092	1.27934	1.39533	1.60572	1.40868	1.2828	1.57673	1.53813	0.913569	0.69588	1.02384	0.825823	1.02303	0.577279	0.810236	0.734965	1.15578	0.80833	0.941983	1.18252	1.05606	0.944031
6171.41	1.4138	1.66263	1.44189	1.5313	1.41009	1.18841	1.65867	1.5887	1.53714	1.61883	1.25209	1.46936	1.20486	1.61157	1.65781	1.47723	1.10811	1.7414	1.84913	1.32545	1.21722	1.9045	1.50502	1.77689	1.92884	1.45178	1.60205	1.57059	1.27925	1.39522	1.60567	1.40848	1.2825	1.57658	1.53816	0.913439	0.695933	1.02366	0.8259	1.02304	0.577116	0.810273	0.734886	1.15577	0.808413	0.941848	1.1824	1.05599	0.943893
6167.55	1.41355	1.66231	1.44169	1.53104	1.40985	1.18827	1.65852	1.58834	1.53664	1.61855	1.25195	1.46907	1.20466	1.61093	1.6573	1.47692	1.10788	1.74145	1.84862	1.32529	1.21715	1.9042	1.50482	1.77598	1.92796	1.45179	1.60224	1.57029	1.27908	1.39501	1.6052	1.40798	1.28217	1.57592	1.53804	0.913256	0.695901	1.02343	0.825855	1.023	0.57696	0.810197	0.734712	1.15571	0.80832	0.941689	1.18221	1.05583	0.94362
6163.69	1.41333	1.66202	1.44157	1.53095	1.40976	1.18817	1.65833	1.58812	1.53617	1.61843	1.25185	1.46897	1.20463	1.61035	1.65705	1.47661	1.10783	1.74148	1.84806	1.32522	1.21707	1.90364	1.5044	1.77547	1.92785	1.45122	1.60208	1.57001	1.27887	1.39472	1.6044	1.40746	1.28192	1.57516	1.53775	0.91293	0.69571	1.02321	0.825627	1.02287	0.576973	0.810008	0.734458	1.15553	0.808076	0.941412	1.18195	1.05557	0.943273
6159.84	1.4132	1.66198	1.44151	1.53094	1.40979	1.18813	1.65793	1.58798	1.53575	1.61844	1.2518	1.46887	1.20469	1.60998	1.65682	1.47634	1.10785	1.74137	1.84771	1.32524	1.21697	1.90314	1.5041	1.77541	1.92801	1.45068	1.60175	1.5697	1.27874	1.39444	1.60365	1.40721	1.28173	1.57486	1.5376	0.912542	0.695496	1.02299	0.825433	1.02279	0.577109	0.809836	0.734233	1.15537	0.807916	0.941107	1.18168	1.05533	0.943032
6155.98	1.41317	1.66209	1.44143	1.53095	1.40975	1.18808	1.65755	1.5877	1.53552	1.61845	1.25175	1.46872	1.20468	1.60981	1.65653	1.47598	1.10784	1.7412	1.84765	1.32521	1.21691	1.90274	1.50408	1.7754	1.92762	1.45051	1.60134	1.56941	1.27871	1.39413	1.60326	1.40722	1.28157	1.57478	1.53756	0.912206	0.695335	1.02276	0.825356	1.02269	0.577216	0.809718	0.734016	1.15527	0.807821	0.940845	1.18149	1.05513	0.942895
6152.12	1.41302	1.66193	1.44125	1.53074	1.40952	1.18794	1.65725	1.58719	1.53543	1.61825	1.25161	1.4685	1.20452	1.60981	1.65608	1.47567	1.10781	1.74079	1.84756	1.32504	1.21681	1.90237	1.50418	1.77532	1.92692	1.45041	1.60102	1.56919	1.27869	1.39386	1.60301	1.40722	1.28139	1.57448	1.53721	0.911994	0.69523	1.0226	0.825326	1.02255	0.577215	0.809723	0.733784	1.15514	0.807729	0.940605	1.18146	1.05496	0.942768
6148.26	1.41279	1.66141	1.44098	1.53034	1.40916	1.18773	1.65677	1.58672	1.53505	1.61789	1.25146	1.46818	1.20431	1.60971	1.65552	1.47551	1.10769	1.74011	1.84728	1.32483	1.21662	1.90206	1.50405	1.7754	1.92647	1.4503	1.60099	1.56894	1.27857	1.39364	1.60268	1.40712	1.28112	1.57404	1.53669	0.911883	0.695222	1.02251	0.825348	1.02246	0.577123	0.809903	0.733647	1.15506	0.80775	0.940424	1.18157	1.05487	0.942662
6144.41	1.41252	1.66097	1.44062	1.52995	1.40882	1.18756	1.65615	1.58651	1.53439	1.6177	1.25127	1.46782	1.20415	1.60962	1.65513	1.47532	1.10741	1.73945	1.84693	1.32464	1.21635	1.90154	1.50369	1.77537	1.926	1.45033	1.60106	1.56863	1.27836	1.39345	1.60254	1.40703	1.28089	1.57378	1.53643	0.911725	0.695272	1.02236	0.8254	1.0225	0.577024	0.810097	0.733647	1.15502	0.807862	0.940353	1.18165	1.05488	0.94258
6140.55	1.41218	1.6608	1.44026	1.52962	1.40857	1.18747	1.65582	1.58651	1.53408	1.61767	1.25099	1.46754	1.20406	1.60963	1.65479	1.475	1.10711	1.73913	1.8465	1.32449	1.2161	1.90075	1.50329	1.77502	1.92534	1.45032	1.60098	1.56825	1.27811	1.39324	1.60255	1.40686	1.28078	1.57371	1.53635	0.911425	0.695247	1.02209	0.825353	1.02251	0.57696	0.810046	0.733638	1.15485	0.807863	0.940316	1.18151	1.05486	0.942401
6136.69	1.412	1.6607	1.44012	1.52935	1.40843	1.18741	1.65571	1.58656	1.53418	1.61769	1.25072	1.46743	1.20402	1.60926	1.65451	1.47473	1.10698	1.73904	1.84594	1.32443	1.21597	1.90015	1.50297	1.77465	1.92469	1.45029	1.60085	1.56775	1.27791	1.39307	1.60243	1.40648	1.28074	1.57353	1.53624	0.911025	0.695106	1.02176	0.825124	1.02235	0.576949	0.809749	0.733475	1.15461	0.807664	0.940149	1.18114	1.05466	0.942059
6132.84	1.41207	1.66048	1.44012	1.52914	1.40839	1.18735	1.65541	1.5865	1.5342	1.61768	1.25053	1.46742	1.204	1.60882	1.65449	1.47462	1.10692	1.73883	1.84546	1.32449	1.21598	1.90024	1.50289	1.77448	1.92401	1.4503	1.60065	1.56741	1.27782	1.39289	1.60205	1.40608	1.28071	1.5731	1.53602	0.910631	0.694982	1.02142	0.824894	1.02222	0.576956	0.809554	0.73326	1.1545	0.807429	0.93987	1.18082	1.05439	0.941738
6128.98	1.41215	1.66011	1.43997	1.52896	1.40835	1.1873	1.65497	1.58631	1.53403	1.6175	1.25043	1.46729	1.20399	1.60894	1.65448	1.47452	1.10683	1.73845	1.8452	1.32453	1.21604	1.90064	1.50315	1.7743	1.92335	1.45003	1.60028	1.56731	1.27771	1.39252	1.60133	1.40573	1.28066	1.57255	1.53581	0.910397	0.694999	1.02119	0.824878	1.0223	0.57689	0.809642	0.733135	1.1545	0.807317	0.939743	1.18072	1.05424	0.941612
6125.12	1.41204	1.65971	1.43969	1.52886	1.40821	1.18723	1.65464	1.58607	1.53376	1.6173	1.25038	1.46705	1.20389	1.60909	1.65417	1.47433	1.10674	1.73819	1.84513	1.32437	1.21597	1.90061	1.50344	1.77389	1.92283	1.44964	1.60025	1.56722	1.27761	1.39217	1.60064	1.40541	1.28055	1.57228	1.53571	0.910356	0.695051	1.02113	0.824957	1.02242	0.576824	0.809824	0.733031	1.15445	0.807318	0.939788	1.18078	1.05422	0.94156
6121.26	1.41179	1.65954	1.43953	1.52888	1.40804	1.18709	1.65453	1.5858	1.53345	1.61726	1.25026	1.46685	1.20371	1.60868	1.65369	1.47413	1.10663	1.7382	1.84493	1.32411	1.21588	1.90018	1.50353	1.7735	1.92219	1.44953	1.60078	1.56702	1.2777	1.3922	1.60043	1.40531	1.2804	1.57241	1.53558	0.910325	0.695005	1.02115	0.824959	1.02237	0.576792	0.809908	0.732893	1.15426	0.807361	0.939709	1.18083	1.05415	0.941362
6117.41	1.41154	1.65968	1.43955	1.52891	1.40794	1.18698	1.6545	1.58547	1.53324	1.61726	1.25005	1.46665	1.20361	1.60817	1.65338	1.47396	1.10652	1.73818	1.84455	1.32399	1.21586	1.89971	1.50352	1.77334	1.92155	1.4495	1.601	1.56676	1.27781	1.39225	1.6004	1.40539	1.2802	1.57243	1.53543	0.910089	0.694916	1.02105	0.824878	1.02214	0.576708	0.809819	0.732692	1.15402	0.807282	0.939414	1.1808	1.05396	0.940988
6113.55	1.41134	1.65986	1.43956	1.52882	1.40787	1.18701	1.65438	1.58511	1.5331	1.61713	1.24992	1.46644	1.20362	1.60803	1.65321	1.47386	1.10648	1.73789	1.84437	1.32407	1.21583	1.89932	1.50341	1.77341	1.92121	1.44935	1.60061	1.56648	1.27774	1.39207	1.60003	1.40541	1.28	1.572	1.53538	0.909679	0.694807	1.02073	0.824752	1.02189	0.576632	0.8096	0.732382	1.15387	0.806996	0.939107	1.18069	1.05371	0.940625
6109.69	1.41118	1.65969	1.43952	1.52859	1.40782	1.18708	1.65402	1.58494	1.53288	1.61688	1.24991	1.46636	1.20357	1.60804	1.65284	1.47376	1.10645	1.73759	1.84425	1.32421	1.21571	1.8989	1.50317	1.77363	1.92087	1.44921	1.60021	1.56626	1.27758	1.39188	1.59955	1.40524	1.27988	1.57147	1.53524	0.909366	0.694684	1.02032	0.824652	1.02178	0.576586	0.809462	0.732166	1.15385	0.806769	0.938953	1.18049	1.05355	0.940445
6105.84	1.41118	1.65925	1.43952	1.52827	1.40777	1.18702	1.65366	1.585	1.53271	1.61666	1.24989	1.46619	1.20345	1.60794	1.65242	1.47359	1.10639	1.73749	1.84407	1.32426	1.21557	1.89848	1.50303	1.77367	1.92034	1.44911	1.60002	1.56604	1.27737	1.39162	1.59929	1.40486	1.27982	1.57117	1.53497	0.909269	0.694689	1.02002	0.824596	1.02181	0.576497	0.80954	0.732236	1.15386	0.806731	0.938888	1.18033	1.05353	0.940407
6101.98	1.41125	1.65902	1.43961	1.52803	1.40769	1.18683	1.65361	1.58493	1.53261	1.61648	1.24972	1.46583	1.20334	1.60764	1.65238	1.47329	1.10636	1.73728	1.84414	1.32416	1.21547	1.89826	1.50301	1.77346	1.91994	1.44912	1.60016	1.56583	1.27717	1.39133	1.59916	1.40457	1.27975	1.57122	1.53483	0.909199	0.694767	1.01984	0.824509	1.02182	0.576472	0.809686	0.732351	1.15389	0.806681	0.938725	1.18028	1.0536	0.940398
6098.12	1.41112	1.65902	1.43974	1.52792	1.40752	1.1867	1.6536	1.58451	1.53236	1.61633	1.2495	1.46549	1.20324	1.60717	1.65242	1.4729	1.10629	1.73678	1.84413	1.32393	1.21542	1.89818	1.50297	1.77322	1.91946	1.44921	1.60068	1.5658	1.27723	1.39132	1.59907	1.4047	1.27958	1.57158	1.53482	0.909027	0.694691	1.01971	0.824425	1.02177	0.576593	0.809721	0.732232	1.15395	0.806594	0.938391	1.18024	1.05365	0.940323
6094.26	1.4108	1.65898	1.43979	1.5278	1.4073	1.18667	1.65336	1.584	1.53195	1.61617	1.24932	1.46535	1.20315	1.60675	1.65182	1.47257	1.10613	1.73645	1.84355	1.32369	1.21537	1.89815	1.50298	1.77306	1.91874	1.44917	1.60094	1.56573	1.27744	1.3915	1.59896	1.40488	1.27927	1.57175	1.53482	0.908866	0.694512	1.01956	0.824436	1.0218	0.576692	0.809677	0.732061	1.15398	0.80661	0.938095	1.18024	1.05369	0.940153
6090.41	1.41061	1.65893	1.43978	1.52782	1.40716	1.18667	1.65317	1.58373	1.53175	1.61601	1.24925	1.46532	1.20311	1.60667	1.65083	1.47243	1.10597	1.73652	1.84293	1.32365	1.2152	1.89804	1.50307	1.77288	1.91813	1.44898	1.60071	1.56538	1.27744	1.39149	1.59888	1.40469	1.27906	1.5715	1.53474	0.908756	0.6944	1.01933	0.824467	1.02187	0.576602	0.809606	0.732021	1.15397	0.806652	0.938018	1.18033	1.05374	0.939888
6086.55	1.41056	1.65876	1.43978	1.528	1.40717	1.18667	1.65317	1.58364	1.53181	1.61601	1.24923	1.46535	1.20315	1.60695	1.6503	1.47239	1.10591	1.73667	1.84278	1.32378	1.21506	1.89755	1.50306	1.77267	1.91782	1.44871	1.60052	1.56505	1.27723	1.39119	1.59901	1.40438	1.2791	1.57114	1.53466	0.908634	0.694352	1.01908	0.824446	1.02189	0.576401	0.809517	0.731967	1.15393	0.806552	0.938024	1.18033	1.05364	0.939544
6082.69	1.41056	1.65843	1.43975	1.52803	1.40725	1.18666	1.6532	1.58348	1.53182	1.6161	1.24911	1.46551	1.20322	1.60719	1.65037	1.47239	1.1059	1.73674	1.84279	1.3239	1.21507	1.89718	1.5029	1.77252	1.91754	1.44853	1.60051	1.56504	1.27712	1.39094	1.59905	1.4042	1.27917	1.57104	1.53471	0.908564	0.69439	1.01901	0.824439	1.02199	0.576353	0.80952	0.731914	1.15399	0.806419	0.938008	1.18024	1.05345	0.939319
6078.84	1.41058	1.65816	1.43967	1.52788	1.40726	1.18662	1.65307	1.58337	1.53153	1.61606	1.24895	1.46571	1.20319	1.6071	1.65071	1.47257	1.10584	1.73665	1.84291	1.32394	1.21516	1.89737	1.50273	1.77259	1.91716	1.44866	1.60064	1.56513	1.27713	1.39088	1.59866	1.40407	1.27912	1.57108	1.53474	0.908526	0.694526	1.01908	0.824476	1.02215	0.576536	0.809646	0.731947	1.15412	0.806377	0.937975	1.1802	1.05341	0.939315
6074.98	1.41056	1.65812	1.43949	1.52776	1.40718	1.18655	1.65282	1.58345	1.53107	1.6159	1.24896	1.4657	1.20307	1.60693	1.65103	1.47277	1.10577	1.7364	1.84315	1.3239	1.21517	1.89741	1.50264	1.77281	1.91705	1.4491	1.60094	1.5651	1.27714	1.39075	1.59819	1.40409	1.27904	1.57096	1.53456	0.908357	0.694606	1.01901	0.824449	1.02214	0.57673	0.809716	0.731902	1.15413	0.806286	0.937819	1.18014	1.05346	0.939326
6071.12	1.41044	1.65841	1.43921	1.52772	1.40714	1.18652	1.65269	1.58361	1.53074	1.61584	1.24905	1.46545	1.20304	1.60693	1.65116	1.47263	1.10574	1.73595	1.84319	1.32378	1.21507	1.89721	1.50263	1.77293	1.91726	1.44953	1.6011	1.56508	1.27707	1.39057	1.59804	1.40427	1.27894	1.57075	1.53434	0.908066	0.694551	1.01875	0.824333	1.022	0.576763	0.809615	0.731724	1.15398	0.806122	0.937562	1.17996	1.05344	0.939184
6067.26	1.41036	1.65867	1.43897	1.52781	1.40725	1.1866	1.65264	1.58363	1.53068	1.61586	1.24907	1.46513	1.20318	1.60686	1.65103	1.47236	1.10579	1.73546	1.84298	1.32386	1.21495	1.89756	1.50263	1.77295	1.91727	1.44949	1.60083	1.56505	1.27692	1.39042	1.59804	1.40435	1.27882	1.57039	1.53427	0.907811	0.694439	1.01855	0.824243	1.02195	0.576675	0.809454	0.731568	1.15386	0.806049	0.937363	1.17988	1.05333	0.938953
6063.41	1.41043	1.65847	1.43895	1.52799	1.40737	1.1867	1.65247	1.58343	1.53069	1.6159	1.24895	1.46494	1.20335	1.60668	1.65079	1.47225	1.10587	1.73532	1.84281	1.32406	1.21482	1.89807	1.50259	1.77302	1.91707	1.44905	1.6004	1.56486	1.27674	1.39015	1.59791	1.40418	1.27875	1.57005	1.53428	0.907632	0.694335	1.01845	0.824219	1.02193	0.576567	0.80934	0.731487	1.15389	0.806049	0.937211	1.17991	1.05325	0.938785
6059.55	1.41051	1.65829	1.43913	1.52804	1.40732	1.1867	1.65234	1.58327	1.53056	1.61606	1.24866	1.4649	1.20339	1.60673	1.65066	1.47223	1.10591	1.73543	1.84285	1.32404	1.21466	1.89818	1.5026	1.77305	1.91704	1.44877	1.60027	1.56458	1.27673	1.38996	1.59765	1.40402	1.27867	1.57017	1.53422	0.907436	0.694182	1.0182	0.824231	1.02177	0.576494	0.809188	0.73137	1.15396	0.805949	0.936956	1.17982	1.0532	0.938665
6055.69	1.4105	1.65845	1.43925	1.52789	1.40717	1.1866	1.65242	1.58329	1.53052	1.61623	1.2484	1.46477	1.2033	1.60693	1.65056	1.47224	1.10583	1.73557	1.84279	1.32385	1.21456	1.89829	1.50258	1.77295	1.91709	1.44876	1.60039	1.56442	1.27687	1.39011	1.59744	1.40401	1.27861	1.5705	1.53413	0.907187	0.693955	1.01785	0.824213	1.02156	0.576445	0.808947	0.731157	1.15395	0.805709	0.936564	1.1796	1.05299	0.938433
6051.84	1.41049	1.65844	1.43924	1.52768	1.40714	1.1865	1.65257	1.58326	1.53075	1.6162	1.24843	1.46459	1.20316	1.60695	1.65029	1.4722	1.1057	1.73584	1.84244	1.32375	1.21457	1.89843	1.50246	1.77277	1.91697	1.44868	1.60054	1.56429	1.27696	1.39025	1.5974	1.40401	1.2786	1.57051	1.53405	0.906935	0.693834	1.01768	0.824093	1.02151	0.576365	0.80881	0.730981	1.15389	0.805513	0.936242	1.17944	1.05267	0.938151
6047.98	1.41047	1.65825	1.43931	1.52754	1.40711	1.18642	1.65265	1.58311	1.53098	1.61607	1.24862	1.46459	1.20302	1.60683	1.65007	1.47207	1.1056	1.73601	1.84223	1.32373	1.21461	1.89851	1.50241	1.77268	1.91678	1.44848	1.60056	1.56414	1.27694	1.3901	1.59744	1.40392	1.27859	1.57028	1.53402	0.90667	0.69387	1.01758	0.823915	1.02159	0.576214	0.808875	0.730901	1.15382	0.805468	0.936123	1.17944	1.05248	0.937921
6044.12	1.41033	1.65814	1.43938	1.5275	1.40694	1.18642	1.65252	1.58311	1.53092	1.61598	1.24865	1.46477	1.20292	1.60672	1.65006	1.47197	1.10557	1.73579	1.84234	1.32387	1.21462	1.89861	1.50251	1.7728	1.91668	1.44827	1.6004	1.56412	1.27685	1.38988	1.59746	1.40383	1.27858	1.57006	1.53401	0.906389	0.69384	1.01727	0.82378	1.02157	0.576059	0.808905	0.730746	1.1537	0.80541	0.936042	1.17944	1.05244	0.93764
6040.26	1.41008	1.65804	1.43933	1.52748	1.40691	1.18649	1.65213	1.58329	1.53079	1.61588	1.2485	1.46496	1.2029	1.60674	1.65009	1.47198	1.10554	1.73555	1.84234	1.32418	1.21468	1.89844	1.50265	1.77294	1.91661	1.44829	1.60039	1.56426	1.27676	1.38976	1.59749	1.40377	1.27857	1.56995	1.534	0.906196	0.693657	1.01685	0.823704	1.0215	0.576085	0.808753	0.730528	1.15353	0.805201	0.935928	1.17921	1.05236	0.937381
6036.41	1.40984	1.65813	1.43926	1.52746	1.4071	1.18658	1.65164	1.58342	1.53086	1.61581	1.24838	1.46499	1.20295	1.60682	1.6501	1.47205	1.10549	1.73565	1.84207	1.32429	1.21476	1.89799	1.50277	1.77293	1.91641	1.44869	1.60073	1.56439	1.2767	1.38968	1.59743	1.40365	1.27848	1.5699	1.534	0.906122	0.6935	1.01657	0.823645	1.02149	0.576307	0.808642	0.730481	1.15335	0.804999	0.935893	1.17896	1.05229	0.937323
6032.55	1.40986	1.65853	1.43923	1.52755	1.40724	1.18667	1.65148	1.58349	1.53085	1.61585	1.24846	1.46479	1.20298	1.60676	1.65008	1.47208	1.10545	1.73603	1.8421	1.32419	1.21471	1.89763	1.50285	1.77304	1.91616	1.44912	1.60118	1.56447	1.27674	1.38967	1.59719	1.40369	1.27838	1.56999	1.53424	0.906081	0.693463	1.01655	0.8236	1.02146	0.576416	0.808728	0.730568	1.15329	0.805019	0.935873	1.179	1.05236	0.937356
6028.69	1.41016	1.65885	1.43928	1.52778	1.4072	1.18674	1.65177	1.58348	1.53088	1.61595	1.24864	1.46453	1.20297	1.60665	1.65002	1.47198	1.10547	1.7362	1.84268	1.32414	1.2146	1.89748	1.50291	1.77342	1.91606	1.44921	1.60144	1.56444	1.27682	1.38968	1.59705	1.40391	1.27844	1.57028	1.53454	0.906039	0.693423	1.01662	0.823592	1.02136	0.576313	0.808828	0.730558	1.15341	0.805143	0.935712	1.17918	1.05254	0.937229
6024.84	1.41037	1.65876	1.43928	1.52786	1.40708	1.1868	1.65211	1.58335	1.53115	1.61592	1.24878	1.46449	1.20303	1.60666	1.65003	1.47168	1.1055	1.736	1.84317	1.3242	1.21457	1.89742	1.50301	1.77364	1.91606	1.44894	1.60148	1.56416	1.27678	1.38955	1.5971	1.40398	1.27859	1.57056	1.53462	0.906008	0.693371	1.01655	0.823656	1.02137	0.57617	0.808785	0.730441	1.1536	0.805108	0.935516	1.17928	1.05262	0.936953
6020.98	1.41035	1.65843	1.43914	1.52771	1.40698	1.18683	1.65234	1.58333	1.53122	1.61583	1.24881	1.46471	1.20318	1.60677	1.65007	1.47138	1.10548	1.73598	1.84328	1.32435	1.21457	1.89752	1.50312	1.77364	1.916	1.44868	1.60135	1.56393	1.27667	1.3894	1.59719	1.4039	1.27865	1.57064	1.53469	0.905961	0.693368	1.01637	0.82374	1.02157	0.57601	0.808697	0.730358	1.1537	0.804903	0.935522	1.17927	1.05255	0.936744
6017.12	1.41037	1.65825	1.43914	1.52775	1.407	1.18678	1.65246	1.5836	1.53088	1.61601	1.24872	1.4649	1.20327	1.60678	1.65023	1.47143	1.1055	1.73633	1.84339	1.32451	1.21457	1.89809	1.50323	1.77371	1.91625	1.44874	1.6013	1.56406	1.27663	1.38939	1.59757	1.40389	1.27866	1.57058	1.53488	0.905874	0.693338	1.01622	0.823709	1.02171	0.575859	0.808704	0.730354	1.15365	0.804708	0.935618	1.17925	1.05246	0.936613
6013.26	1.41043	1.6584	1.43932	1.52806	1.40708	1.18663	1.65233	1.58385	1.53058	1.61642	1.24852	1.4648	1.20322	1.60657	1.65068	1.47183	1.10547	1.73655	1.84369	1.32456	1.21455	1.89893	1.5033	1.77377	1.91695	1.44902	1.60165	1.56434	1.27669	1.38945	1.59809	1.40401	1.27864	1.57049	1.53502	0.905761	0.693237	1.01615	0.823616	1.02169	0.57585	0.80883	0.730406	1.15351	0.80467	0.935585	1.17931	1.05255	0.936463
6009.41	1.41036	1.65868	1.43944	1.52829	1.40705	1.18644	1.65191	1.58382	1.53052	1.61656	1.24835	1.46455	1.20315	1.60647	1.65103	1.47208	1.10527	1.73647	1.84389	1.3245	1.21444	1.89918	1.50332	1.77373	1.91737	1.44932	1.60208	1.56445	1.27674	1.38948	1.59809	1.40412	1.27851	1.57041	1.53502	0.905621	0.693142	1.01608	0.823637	1.0217	0.575942	0.808979	0.730507	1.15349	0.804718	0.935521	1.17949	1.05277	0.936346
6005.55	1.41017	1.65875	1.43957	1.52831	1.40692	1.18642	1.6515	1.58366	1.53053	1.61631	1.2484	1.4644	1.20314	1.60658	1.65076	1.47197	1.10513	1.73623	1.84357	1.32443	1.21433	1.89871	1.5034	1.7737	1.9171	1.44948	1.60202	1.56424	1.27661	1.38941	1.59758	1.40396	1.27829	1.57031	1.53478	0.905445	0.693146	1.01597	0.823742	1.02178	0.575927	0.80907	0.730548	1.15365	0.804665	0.935475	1.17967	1.05285	0.936253
6001.69	1.4101	1.65866	1.43961	1.52829	1.40685	1.18661	1.65146	1.58353	1.53057	1.6161	1.24858	1.46436	1.20313	1.60662	1.65027	1.47176	1.10525	1.73615	1.84298	1.3244	1.21433	1.89822	1.50345	1.7737	1.9167	1.44928	1.6017	1.56377	1.27634	1.38926	1.59713	1.40363	1.27815	1.57034	1.53437	0.905294	0.693252	1.01583	0.823768	1.02181	0.575833	0.80914	0.730423	1.15382	0.804523	0.935355	1.17962	1.05279	0.936075
5997.84	1.41021	1.65863	1.43938	1.52829	1.40689	1.1867	1.65178	1.58342	1.53072	1.6162	1.24858	1.46447	1.20309	1.6066	1.65006	1.4716	1.10538	1.73645	1.84287	1.32447	1.21436	1.89805	1.50341	1.77369	1.91688	1.44902	1.6017	1.56333	1.27627	1.38909	1.59708	1.40353	1.27812	1.57063	1.53404	0.905207	0.693302	1.01563	0.823686	1.02181	0.5758	0.809128	0.730255	1.15385	0.804396	0.935242	1.17938	1.0528	0.935868
5993.98	1.41026	1.65872	1.43926	1.52822	1.40697	1.18655	1.65216	1.5834	1.531	1.61644	1.24844	1.46466	1.20306	1.60669	1.64998	1.47146	1.10535	1.73676	1.8433	1.3247	1.21429	1.89842	1.50342	1.77373	1.9174	1.4489	1.60196	1.56334	1.27645	1.38897	1.59739	1.40361	1.27813	1.57074	1.53396	0.905072	0.693126	1.01527	0.823538	1.02178	0.575717	0.80892	0.730193	1.15371	0.804302	0.935167	1.17922	1.05288	0.935688
5990.12	1.41015	1.65884	1.43943	1.52812	1.40714	1.18641	1.65244	1.58344	1.53124	1.61666	1.2484	1.46473	1.20313	1.60685	1.64997	1.47143	1.10527	1.73683	1.84378	1.32489	1.21426	1.89911	1.50358	1.77388	1.91766	1.44885	1.60217	1.56389	1.27665	1.38902	1.5977	1.40358	1.27816	1.57056	1.53422	0.904915	0.69292	1.0149	0.823421	1.02177	0.575564	0.808772	0.730253	1.15357	0.804237	0.935154	1.17927	1.05295	0.935516
5986.26	1.41012	1.6588	1.43959	1.52822	1.40736	1.18642	1.65257	1.58344	1.53114	1.61687	1.24839	1.46471	1.20321	1.60701	1.65015	1.47146	1.10529	1.73693	1.84395	1.32491	1.21429	1.89962	1.50381	1.77404	1.91773	1.44897	1.60223	1.56458	1.2768	1.38928	1.59788	1.40359	1.27818	1.57066	1.53463	0.90493	0.692959	1.01478	0.823454	1.0219	0.575578	0.808921	0.730346	1.1536	0.804168	0.935295	1.17943	1.05303	0.935404
5982.41	1.41032	1.65866	1.43963	1.52852	1.40744	1.18652	1.6526	1.58358	1.53105	1.61706	1.24837	1.46467	1.20322	1.60722	1.65045	1.47146	1.10533	1.73704	1.84392	1.32487	1.21427	1.89988	1.50398	1.77405	1.91793	1.4493	1.6021	1.56495	1.27693	1.38949	1.59809	1.40376	1.27813	1.57098	1.53487	0.905042	0.693054	1.01477	0.823496	1.02205	0.575757	0.809081	0.730356	1.15372	0.804059	0.93539	1.17954	1.05313	0.935297
5978.55	1.41061	1.65858	1.43966	1.52871	1.40732	1.18657	1.65254	1.58388	1.53124	1.61706	1.2485	1.46467	1.20317	1.60743	1.65071	1.47144	1.10534	1.73704	1.84376	1.32482	1.21431	1.90002	1.504	1.77413	1.918	1.4496	1.60209	1.5649	1.27701	1.38948	1.59825	1.40398	1.27805	1.57104	1.53496	0.905032	0.692923	1.0146	0.823307	1.02204	0.575744	0.808967	0.730279	1.15375	0.803893	0.935205	1.17952	1.05315	0.935064
5974.69	1.41063	1.65861	1.43976	1.52873	1.40712	1.18643	1.65246	1.58408	1.53132	1.61676	1.24873	1.46474	1.20301	1.60739	1.65083	1.47151	1.10531	1.7371	1.84355	1.3248	1.21437	1.8999	1.5039	1.77436	1.91762	1.44958	1.60239	1.56468	1.27695	1.38932	1.59813	1.40405	1.27795	1.57093	1.53494	0.904921	0.69265	1.01435	0.823027	1.02202	0.5755	0.808695	0.730186	1.15368	0.80367	0.934904	1.17944	1.05305	0.934737
5970.84	1.41038	1.6589	1.43989	1.52876	1.407	1.18625	1.65249	1.58407	1.5313	1.61654	1.24883	1.46482	1.20291	1.60719	1.65078	1.47163	1.1053	1.73725	1.84366	1.32486	1.21436	1.89953	1.50385	1.77451	1.91726	1.44939	1.60272	1.56456	1.27679	1.38922	1.59792	1.40396	1.27796	1.57088	1.535	0.904913	0.692544	1.01427	0.82301	1.02212	0.575456	0.808586	0.730212	1.15371	0.80357	0.934844	1.17943	1.05308	0.934551
5966.98	1.41013	1.6593	1.44008	1.52877	1.40704	1.18625	1.6526	1.58408	1.53146	1.61677	1.24876	1.46494	1.20303	1.60715	1.65076	1.47161	1.10535	1.73741	1.84405	1.32502	1.21433	1.89944	1.50384	1.77466	1.91718	1.44931	1.60276	1.56471	1.27671	1.38926	1.59798	1.40376	1.27819	1.57087	1.53526	0.90502	0.692687	1.01433	0.823216	1.02231	0.575684	0.808742	0.730405	1.1539	0.80364	0.935036	1.17961	1.05328	0.9346
5963.12	1.40989	1.6594	1.44037	1.52874	1.40722	1.18638	1.65269	1.58423	1.53161	1.61711	1.24864	1.46532	1.20324	1.60717	1.65099	1.47152	1.10538	1.73756	1.84436	1.32524	1.21432	1.89988	1.50382	1.77503	1.91723	1.44933	1.60271	1.56493	1.27675	1.3893	1.59827	1.40353	1.27849	1.57084	1.53538	0.905066	0.692793	1.01429	0.823291	1.02242	0.57572	0.808798	0.730574	1.15405	0.803598	0.935106	1.17981	1.05333	0.934562
5959.26	1.40979	1.65914	1.4405	1.52871	1.40746	1.18648	1.65278	1.58437	1.53162	1.61729	1.24863	1.46572	1.20342	1.60705	1.65131	1.47159	1.10543	1.73776	1.84462	1.32548	1.21426	1.90067	1.50388	1.77545	1.91732	1.44942	1.60291	1.56498	1.27681	1.38933	1.5985	1.40346	1.27865	1.57096	1.53528	0.905022	0.692677	1.01408	0.823163	1.02241	0.575395	0.808524	0.730574	1.1541	0.803381	0.934938	1.1798	1.05316	0.93421
5955.41	1.41002	1.65887	1.44037	1.5287	1.40765	1.18656	1.65304	1.58463	1.5317	1.61736	1.24882	1.46582	1.20353	1.60693	1.65154	1.47169	1.10554	1.73785	1.84494	1.32568	1.21426	1.90153	1.50403	1.77559	1.91744	1.44977	1.60335	1.56502	1.27692	1.38947	1.59857	1.40376	1.27865	1.57137	1.53529	0.905035	0.692475	1.01391	0.823075	1.02236	0.575141	0.808317	0.730515	1.15422	0.803223	0.934845	1.17971	1.0531	0.933818
5951.55	1.41034	1.65891	1.44017	1.52875	1.40782	1.1866	1.65348	1.5851	1.53206	1.61731	1.24913	1.46586	1.20356	1.60709	1.65168	1.47167	1.10566	1.73778	1.84503	1.32577	1.21436	1.90187	1.50413	1.7756	1.91807	1.45039	1.60382	1.56531	1.27713	1.38979	1.59866	1.40427	1.27855	1.57197	1.53554	0.905259	0.692411	1.01396	0.82319	1.02242	0.575203	0.808538	0.730605	1.15451	0.803278	0.935015	1.17971	1.05331	0.933659
5947.69	1.41049	1.65931	1.44015	1.52894	1.40803	1.18661	1.65382	1.58552	1.53257	1.61727	1.24939	1.46598	1.20352	1.60744	1.65173	1.47168	1.10568	1.73797	1.84496	1.32574	1.21446	1.90163	1.50412	1.77574	1.91921	1.45082	1.60418	1.56572	1.27732	1.39013	1.59892	1.4046	1.27846	1.57241	1.53573	0.905652	0.692533	1.01423	0.823461	1.02257	0.575315	0.808962	0.730852	1.15485	0.803493	0.935305	1.17991	1.05367	0.933666
5943.84	1.41052	1.65976	1.44033	1.52933	1.40817	1.18663	1.65411	1.58582	1.53305	1.61745	1.24952	1.46602	1.2035	1.60761	1.65197	1.47187	1.10566	1.73848	1.8451	1.32574	1.21452	1.9017	1.50417	1.77602	1.92027	1.45078	1.60432	1.56596	1.27736	1.39035	1.59914	1.40461	1.27849	1.57258	1.53587	0.905961	0.692669	1.01454	0.823669	1.02279	0.575342	0.809198	0.731056	1.15513	0.803609	0.935525	1.18024	1.05396	0.933709
5939.98	1.41057	1.66005	1.44059	1.52981	1.4082	1.18671	1.65445	1.58617	1.5335	1.61784	1.24961	1.46608	1.20358	1.60755	1.65252	1.47224	1.10567	1.73902	1.84552	1.32586	1.21461	1.90242	1.50451	1.77643	1.92119	1.45076	1.60425	1.56613	1.27735	1.39044	1.59922	1.40456	1.27867	1.57279	1.53629	0.906058	0.692652	1.01465	0.823629	1.02303	0.57536	0.809175	0.731107	1.15534	0.803459	0.935633	1.18038	1.05409	0.933661
5936.12	1.4106	1.66024	1.4409	1.53017	1.40832	1.18674	1.65473	1.58649	1.53382	1.61826	1.24971	1.46626	1.20366	1.60746	1.65291	1.47265	1.1057	1.73954	1.84613	1.32602	1.2147	1.90306	1.50494	1.77696	1.92203	1.45103	1.60428	1.56636	1.27741	1.39053	1.5994	1.40463	1.27888	1.57316	1.53672	0.906119	0.692569	1.01463	0.823507	1.02316	0.575391	0.809103	0.731154	1.15548	0.803262	0.935709	1.18029	1.05409	0.933476
5932.26	1.41055	1.66059	1.44126	1.53038	1.4085	1.1867	1.65511	1.58672	1.53398	1.6186	1.24981	1.46648	1.20366	1.60757	1.65311	1.47296	1.10572	1.74002	1.84683	1.32613	1.21476	1.90293	1.50522	1.77753	1.92264	1.45117	1.60445	1.56649	1.27749	1.39066	1.59978	1.40466	1.27906	1.57351	1.53686	0.906287	0.69258	1.01472	0.823554	1.02323	0.575345	0.809097	0.731309	1.1556	0.803204	0.935764	1.18026	1.0541	0.933303
5928.41	1.41054	1.66112	1.44152	1.53054	1.40859	1.18673	1.65552	1.58697	1.53418	1.61887	1.24998	1.46675	1.2037	1.60792	1.6535	1.47324	1.10576	1.74032	1.84742	1.3262	1.21486	1.9024	1.50538	1.77803	1.92308	1.45127	1.60477	1.56666	1.27768	1.39088	1.60033	1.4048	1.2792	1.57394	1.53702	0.906435	0.692646	1.01483	0.823691	1.02331	0.575093	0.80907	0.731446	1.15572	0.803168	0.93576	1.18038	1.05421	0.933179
5924.55	1.41071	1.6615	1.44166	1.53071	1.40875	1.1868	1.6557	1.58733	1.53445	1.61906	1.25028	1.46709	1.20382	1.60832	1.65403	1.47346	1.10585	1.74043	1.84773	1.3263	1.21494	1.9024	1.50554	1.77816	1.9236	1.45152	1.60515	1.56713	1.278	1.39115	1.60107	1.40522	1.27928	1.57436	1.53731	0.906518	0.692728	1.01479	0.823784	1.02346	0.574836	0.809089	0.731506	1.15591	0.803124	0.935823	1.18058	1.05441	0.933013
5920.69	1.41101	1.66151	1.44176	1.53087	1.40902	1.18686	1.65583	1.58758	1.53469	1.61913	1.25061	1.46728	1.20389	1.6086	1.65449	1.47346	1.10596	1.74055	1.84779	1.32638	1.21495	1.90307	1.50564	1.7781	1.92423	1.45152	1.60522	1.56756	1.27811	1.39129	1.60169	1.40555	1.27929	1.57456	1.53756	0.906577	0.692839	1.01474	0.823826	1.02364	0.574855	0.809288	0.731567	1.15607	0.803143	0.935915	1.18071	1.05452	0.932878
5916.84	1.41119	1.66142	1.44181	1.53092	1.40917	1.18689	1.65613	1.58753	1.53495	1.61913	1.25075	1.46719	1.2039	1.60874	1.65468	1.47344	1.10601	1.74086	1.84781	1.32645	1.21499	1.90367	1.50563	1.77827	1.92458	1.45146	1.60516	1.56763	1.27791	1.39118	1.60183	1.40547	1.27925	1.57466	1.53765	0.906498	0.69286	1.01463	0.823797	1.02379	0.574987	0.80941	0.731593	1.15609	0.803106	0.935801	1.18065	1.05443	0.932835
5912.98	1.41111	1.66139	1.44177	1.53075	1.40911	1.18688	1.65652	1.58742	1.53521	1.6191	1.25068	1.46716	1.2039	1.60877	1.6546	1.47355	1.10596	1.74115	1.84784	1.32654	1.21505	1.90407	1.50562	1.77853	1.92453	1.45162	1.60535	1.56754	1.2777	1.39096	1.60179	1.40527	1.27926	1.57474	1.5376	0.906351	0.692787	1.01444	0.823749	1.02386	0.575026	0.809323	0.731566	1.15608	0.802977	0.935566	1.18052	1.0543	0.932752
5909.12	1.41085	1.66146	1.44175	1.53056	1.40909	1.18684	1.65679	1.58749	1.5352	1.61905	1.25062	1.46732	1.20382	1.60877	1.65467	1.47351	1.10589	1.74137	1.84797	1.32658	1.21501	1.9043	1.50572	1.77872	1.9245	1.45172	1.60547	1.56747	1.27763	1.39088	1.60193	1.40519	1.27931	1.57501	1.53764	0.90629	0.692775	1.01434	0.823731	1.02395	0.575072	0.809318	0.731566	1.15621	0.802922	0.935496	1.18049	1.05427	0.932576
5905.26	1.4107	1.66178	1.44179	1.53071	1.40927	1.18684	1.65685	1.58767	1.53505	1.61901	1.25066	1.46738	1.20374	1.60884	1.65508	1.4733	1.10593	1.74177	1.84846	1.32664	1.21488	1.90431	1.50593	1.77914	1.92458	1.45189	1.60542	1.56748	1.27777	1.3911	1.6023	1.40521	1.27936	1.57545	1.53783	0.906181	0.692769	1.01438	0.823693	1.02404	0.575182	0.809388	0.73156	1.15633	0.802897	0.935589	1.18047	1.05423	0.932376
5901.41	1.41087	1.66229	1.44183	1.53114	1.40943	1.18692	1.65685	1.58781	1.53517	1.61909	1.25065	1.46728	1.20377	1.60904	1.65554	1.4733	1.10604	1.74222	1.84913	1.32689	1.21485	1.90458	1.50615	1.77975	1.92474	1.45222	1.60543	1.56764	1.27813	1.39151	1.60269	1.40543	1.27943	1.57569	1.53787	0.905981	0.692692	1.01436	0.823636	1.02405	0.57519	0.809403	0.731487	1.15638	0.802781	0.935632	1.18041	1.05417	0.932202
5897.55	1.41116	1.66276	1.44201	1.53152	1.40936	1.18704	1.65687	1.58787	1.53537	1.61923	1.25058	1.46737	1.20385	1.60934	1.65583	1.4735	1.10611	1.7425	1.84926	1.32724	1.21496	1.90511	1.50624	1.78007	1.92516	1.4524	1.60556	1.56789	1.2784	1.39178	1.60287	1.40582	1.2795	1.57562	1.53781	0.90594	0.692665	1.01426	0.823617	1.024	0.575048	0.809512	0.731423	1.15656	0.802685	0.935618	1.18047	1.05418	0.932067
5893.69	1.41135	1.66292	1.44223	1.53175	1.40925	1.18716	1.65701	1.58797	1.53544	1.61939	1.25063	1.46768	1.20392	1.60948	1.65584	1.47368	1.10614	1.74259	1.84895	1.32743	1.21502	1.90543	1.50622	1.77997	1.92576	1.45239	1.60567	1.56817	1.27843	1.39176	1.60309	1.40602	1.27955	1.57556	1.53787	0.906062	0.692723	1.01423	0.823684	1.02401	0.574967	0.809682	0.731419	1.15687	0.802692	0.93567	1.18059	1.05421	0.931877
5889.84	1.41144	1.66272	1.44237	1.53202	1.4094	1.18719	1.65731	1.58814	1.53554	1.61973	1.2508	1.468	1.20409	1.60921	1.65559	1.47393	1.10616	1.7425	1.84881	1.32747	1.21498	1.90553	1.50618	1.77982	1.92615	1.45233	1.60575	1.56836	1.27842	1.39166	1.60351	1.40601	1.27964	1.57571	1.53807	0.906016	0.692753	1.01417	0.823777	1.02412	0.574955	0.809681	0.731366	1.15697	0.802652	0.935737	1.18055	1.0542	0.931572
5885.98	1.41141	1.66241	1.44255	1.53231	1.40969	1.18713	1.65749	1.5884	1.5358	1.61996	1.251	1.46827	1.20428	1.60894	1.65542	1.47421	1.10618	1.74249	1.84905	1.32743	1.21503	1.90578	1.50617	1.77973	1.92623	1.45226	1.60613	1.56835	1.27847	1.3917	1.60379	1.40604	1.27973	1.5761	1.53831	0.905761	0.692723	1.014	0.823777	1.02424	0.574759	0.809535	0.731267	1.15684	0.802502	0.935745	1.18043	1.0542	0.93127
5882.12	1.41135	1.66235	1.4427	1.53245	1.4098	1.18709	1.65763	1.58878	1.53623	1.61987	1.25123	1.4684	1.20429	1.60923	1.6557	1.4744	1.10619	1.74296	1.84959	1.32732	1.21517	1.90633	1.50634	1.77959	1.92658	1.45218	1.60681	1.56844	1.27859	1.39184	1.60388	1.40614	1.27978	1.57655	1.53858	0.905586	0.692648	1.01377	0.823727	1.02432	0.574453	0.809383	0.731302	1.15676	0.802379	0.935735	1.18042	1.05429	0.931089
5878.26	1.41135	1.6625	1.44269	1.53245	1.40983	1.18715	1.65795	1.58901	1.53668	1.61986	1.25134	1.4684	1.20416	1.60957	1.6562	1.4745	1.10614	1.7437	1.85025	1.32728	1.21524	1.90698	1.50662	1.77962	1.92737	1.45217	1.60714	1.56873	1.27866	1.3919	1.60403	1.40614	1.27975	1.57656	1.53875	0.905541	0.692538	1.01365	0.823687	1.02438	0.574432	0.80922	0.731394	1.1568	0.802299	0.935701	1.18046	1.05435	0.930964
5874.41	1.41132	1.66267	1.44263	1.5326	1.40999	1.18727	1.65811	1.58886	1.53677	1.62005	1.25127	1.46846	1.20409	1.60937	1.65632	1.47448	1.10605	1.74413	1.85092	1.32739	1.21521	1.90746	1.50674	1.78012	1.92758	1.45223	1.60705	1.56879	1.2786	1.39192	1.60419	1.40602	1.27968	1.5762	1.53866	0.905502	0.692475	1.0137	0.823592	1.02445	0.574663	0.809137	0.731372	1.15688	0.802246	0.935637	1.18048	1.05433	0.930801
5870.55	1.4112	1.66285	1.44267	1.53287	1.41015	1.18735	1.65794	1.58874	1.53655	1.62015	1.25124	1.4687	1.20415	1.60922	1.65612	1.47438	1.106	1.74423	1.85121	1.32753	1.21518	1.90746	1.50677	1.78065	1.92707	1.45214	1.6069	1.56862	1.27854	1.39207	1.6043	1.40589	1.27959	1.57611	1.53843	0.905477	0.692462	1.01382	0.823482	1.02453	0.574725	0.809167	0.731299	1.15696	0.802237	0.935581	1.18047	1.05436	0.930665
5866.69	1.411	1.66296	1.44283	1.53303	1.4102	1.18738	1.6578	1.58891	1.53637	1.62016	1.2513	1.46893	1.20427	1.60958	1.65607	1.47433	1.10604	1.74424	1.85097	1.32761	1.21521	1.90696	1.50683	1.78071	1.92699	1.45198	1.60684	1.56859	1.27853	1.39231	1.60449	1.4059	1.27949	1.57637	1.53835	0.905529	0.692459	1.01386	0.823499	1.02464	0.574636	0.809197	0.731296	1.15713	0.802204	0.935568	1.18053	1.05446	0.930642
5862.84	1.41082	1.663	1.44305	1.53316	1.41024	1.18741	1.65798	1.58912	1.53646	1.6202	1.2513	1.46901	1.20427	1.60993	1.65629	1.47432	1.10615	1.74431	1.85081	1.32768	1.21526	1.90661	1.50691	1.78067	1.9276	1.45228	1.60691	1.56873	1.27857	1.39243	1.60464	1.40605	1.27942	1.57665	1.53843	0.905633	0.692489	1.01385	0.823619	1.02482	0.574656	0.809237	0.731385	1.15741	0.802121	0.935606	1.18075	1.05455	0.930645
5858.98	1.41082	1.66316	1.44338	1.53337	1.41031	1.18749	1.65838	1.58942	1.53688	1.62029	1.25124	1.46906	1.20415	1.60992	1.65677	1.47427	1.10627	1.74457	1.85113	1.32776	1.21522	1.90706	1.50707	1.78098	1.92798	1.45293	1.60722	1.56895	1.27867	1.39247	1.60469	1.40616	1.27943	1.57695	1.53865	0.905715	0.6925	1.01384	0.823678	1.02494	0.574727	0.809333	0.731516	1.15764	0.802045	0.935665	1.18095	1.05459	0.930552
5855.12	1.41103	1.66363	1.44373	1.53353	1.41041	1.18755	1.65879	1.58991	1.53741	1.62029	1.25134	1.46927	1.20414	1.60988	1.6573	1.47429	1.10638	1.74484	1.8517	1.32786	1.21517	1.90796	1.50733	1.78133	1.92827	1.45324	1.60758	1.56935	1.27886	1.39261	1.60485	1.40623	1.27955	1.57754	1.53887	0.905836	0.692477	1.01386	0.823716	1.02504	0.574733	0.80944	0.731669	1.1578	0.802002	0.935781	1.18099	1.05468	0.930445
5851.27	1.41125	1.66402	1.44387	1.53355	1.4105	1.18749	1.65917	1.59025	1.53771	1.62013	1.25161	1.46954	1.20426	1.61	1.65741	1.47454	1.10638	1.74518	1.85201	1.32796	1.21525	1.90854	1.50756	1.78151	1.92917	1.45305	1.60777	1.56985	1.27902	1.39275	1.60514	1.40638	1.27975	1.57825	1.53891	0.906029	0.692425	1.01387	0.823806	1.0252	0.574645	0.809438	0.731773	1.15797	0.801897	0.935929	1.18095	1.05485	0.930403
5847.41	1.41126	1.66397	1.44404	1.5336	1.41061	1.1874	1.65954	1.59042	1.5378	1.62014	1.25182	1.46972	1.20439	1.61018	1.65721	1.47494	1.10633	1.74584	1.8521	1.32806	1.21538	1.90879	1.50767	1.7818	1.93022	1.45271	1.60779	1.57021	1.27904	1.39282	1.60559	1.40655	1.27996	1.57857	1.53885	0.906216	0.69233	1.01386	0.823824	1.02534	0.574526	0.809332	0.731796	1.15817	0.801798	0.936046	1.18087	1.05503	0.930314
5843.55	1.41126	1.664	1.44438	1.53384	1.4108	1.18741	1.65985	1.59081	1.53806	1.6205	1.25198	1.46995	1.2045	1.61042	1.65727	1.47536	1.1064	1.74656	1.85248	1.32825	1.21555	1.90908	1.50771	1.78218	1.93089	1.45261	1.60773	1.5704	1.27903	1.39294	1.60617	1.40663	1.28013	1.57844	1.53896	0.906397	0.692303	1.01397	0.823835	1.02545	0.574484	0.809351	0.731871	1.15846	0.801879	0.936183	1.18085	1.05528	0.930166
5839.69	1.41147	1.66433	1.44462	1.53419	1.41098	1.18748	1.66002	1.59136	1.53867	1.62084	1.25224	1.47028	1.20458	1.61071	1.65777	1.47563	1.10655	1.74712	1.85301	1.32839	1.21572	1.90949	1.50787	1.78235	1.93131	1.45299	1.60778	1.57054	1.27912	1.39317	1.60658	1.40665	1.28021	1.57835	1.53927	0.906594	0.692392	1.01422	0.824019	1.02559	0.574515	0.809507	0.732034	1.1588	0.802049	0.936331	1.18108	1.05561	0.930058
5835.84	1.41177	1.66475	1.4448	1.53453	1.41111	1.18752	1.6601	1.59182	1.53925	1.62099	1.25261	1.4705	1.20463	1.61096	1.65851	1.47577	1.10664	1.74752	1.8534	1.32844	1.21577	1.90992	1.50818	1.78244	1.93157	1.45351	1.608	1.57076	1.27924	1.39341	1.60693	1.40674	1.28021	1.57869	1.53965	0.906815	0.692452	1.01447	0.824255	1.02577	0.574641	0.809554	0.732208	1.1591	0.802124	0.93641	1.18143	1.05588	0.929958
5831.98	1.41199	1.6653	1.44505	1.53479	1.4113	1.18752	1.66044	1.59223	1.53955	1.62102	1.25285	1.4707	1.20468	1.61117	1.65902	1.47587	1.10666	1.74785	1.85383	1.32855	1.21575	1.91027	1.5085	1.78282	1.93186	1.4537	1.60841	1.57115	1.27937	1.39364	1.60747	1.40708	1.28025	1.5793	1.53996	0.907112	0.692508	1.01467	0.824388	1.02602	0.574853	0.809583	0.732408	1.1594	0.802118	0.936529	1.18162	1.05609	0.929843
5828.12	1.41204	1.66564	1.44526	1.53499	1.41142	1.18748	1.6611	1.59262	1.53978	1.62104	1.25289	1.47102	1.20467	1.6115	1.65916	1.47584	1.10663	1.74834	1.85448	1.32867	1.21573	1.91033	1.50873	1.78347	1.93233	1.45387	1.60907	1.57168	1.27953	1.39397	1.60817	1.40758	1.28031	1.57986	1.54013	0.907482	0.692674	1.0149	0.824478	1.0263	0.574945	0.809813	0.732656	1.15974	0.802167	0.936823	1.18168	1.0564	0.929755
5824.27	1.41206	1.66549	1.44551	1.53532	1.41148	1.1875	1.6618	1.59307	1.54015	1.6212	1.25299	1.47142	1.20462	1.61198	1.65931	1.47589	1.10661	1.7489	1.85519	1.32878	1.21579	1.91033	1.50888	1.78409	1.93312	1.45426	1.6099	1.57234	1.27972	1.39436	1.60895	1.408	1.28038	1.58032	1.54027	0.907763	0.692737	1.0151	0.824602	1.02641	0.574763	0.809955	0.732826	1.16006	0.802255	0.937114	1.18187	1.05672	0.929632
5820.41	1.41231	1.66545	1.44587	1.53583	1.41184	1.18765	1.66251	1.59365	1.54061	1.62147	1.25328	1.47193	1.20469	1.61249	1.65986	1.47629	1.1067	1.74925	1.85567	1.32899	1.21597	1.91108	1.50905	1.78473	1.93416	1.45438	1.61033	1.57299	1.27994	1.3946	1.60958	1.40818	1.2806	1.58066	1.54065	0.907987	0.69266	1.01531	0.824846	1.02639	0.574472	0.809871	0.732948	1.16039	0.802298	0.937356	1.18223	1.05699	0.929495
5816.55	1.41255	1.66603	1.44617	1.53622	1.4124	1.18785	1.66302	1.5941	1.54097	1.62156	1.25357	1.47243	1.20484	1.61296	1.66057	1.4768	1.10688	1.74954	1.85598	1.32928	1.2162	1.91223	1.50922	1.78519	1.93511	1.45417	1.61012	1.57346	1.28021	1.39461	1.60981	1.40803	1.28093	1.58091	1.54104	0.908438	0.692773	1.01571	0.825233	1.0266	0.574397	0.810022	0.733236	1.16068	0.802377	0.937727	1.18259	1.05739	0.929536
5812.69	1.41261	1.66674	1.44641	1.53641	1.41278	1.18794	1.66319	1.59442	1.54123	1.62147	1.25368	1.47266	1.20496	1.61344	1.66095	1.47706	1.10702	1.75016	1.85628	1.32949	1.21635	1.91285	1.50932	1.78534	1.93557	1.45415	1.60997	1.5738	1.28048	1.39466	1.60987	1.4078	1.28111	1.58115	1.54096	0.909014	0.69299	1.01611	0.825548	1.02698	0.574577	0.810419	0.733584	1.16083	0.802471	0.938064	1.18272	1.0578	0.929719
5808.84	1.41255	1.66705	1.44668	1.53671	1.41292	1.18791	1.66326	1.59484	1.54156	1.62148	1.25375	1.47272	1.20505	1.61393	1.66098	1.47707	1.10702	1.75094	1.85652	1.32946	1.21637	1.91314	1.50949	1.78553	1.93546	1.45453	1.61018	1.57412	1.28069	1.39499	1.61007	1.40792	1.28104	1.58139	1.54061	0.909337	0.692993	1.0162	0.825658	1.02721	0.5747	0.810461	0.733768	1.16098	0.802383	0.938192	1.18272	1.058	0.929746
5804.98	1.41246	1.66709	1.4469	1.53709	1.41286	1.18788	1.66351	1.59511	1.54196	1.6217	1.25387	1.47283	1.20513	1.61414	1.66106	1.47701	1.10695	1.75146	1.85647	1.32936	1.21635	1.91337	1.50981	1.78585	1.93544	1.45509	1.61062	1.57454	1.28089	1.39543	1.61046	1.40825	1.28086	1.5817	1.54048	0.909395	0.692906	1.01612	0.825682	1.02734	0.57457	0.810123	0.733854	1.1613	0.802146	0.938276	1.18281	1.05803	0.929537
5801.12	1.41253	1.66712	1.4471	1.53732	1.41273	1.18796	1.66385	1.5951	1.54228	1.62206	1.25403	1.473	1.20517	1.61402	1.66154	1.4771	1.10698	1.75182	1.85642	1.32952	1.21637	1.91357	1.5101	1.7861	1.93628	1.45561	1.61124	1.575	1.2811	1.39585	1.61108	1.40851	1.28077	1.58217	1.5406	0.909459	0.692955	1.0162	0.825676	1.02745	0.574369	0.809978	0.73392	1.16166	0.802002	0.93838	1.18295	1.05807	0.929348
5797.27	1.41279	1.66754	1.44733	1.53759	1.41278	1.18809	1.66417	1.59516	1.54249	1.62241	1.25426	1.47312	1.20519	1.61398	1.66215	1.47739	1.10712	1.75222	1.85701	1.32987	1.21639	1.91408	1.5102	1.78621	1.93774	1.45576	1.61177	1.57521	1.2812	1.39615	1.61175	1.40867	1.28083	1.58267	1.54093	0.909595	0.693064	1.01639	0.825656	1.0275	0.57431	0.810117	0.733971	1.16184	0.801994	0.938438	1.18301	1.05822	0.929343
5793.41	1.41294	1.66822	1.44758	1.53799	1.41306	1.18816	1.66465	1.59554	1.54263	1.62261	1.25453	1.47337	1.20525	1.61428	1.66235	1.47772	1.10725	1.75249	1.85785	1.33016	1.2164	1.91506	1.51015	1.78629	1.93887	1.45537	1.61192	1.57511	1.28114	1.39616	1.61215	1.40877	1.28098	1.58305	1.54145	0.90963	0.693124	1.01651	0.825699	1.02759	0.574349	0.810229	0.734029	1.16186	0.802016	0.938547	1.18305	1.05837	0.929393
5789.55	1.41302	1.6686	1.44785	1.53829	1.4135	1.1882	1.66533	1.59617	1.54293	1.62281	1.25478	1.47382	1.2054	1.61471	1.66231	1.47808	1.10734	1.75275	1.85836	1.3303	1.21644	1.91596	1.51016	1.78664	1.93933	1.45501	1.61176	1.57516	1.28112	1.39613	1.6125	1.40888	1.28115	1.58349	1.54207	0.909586	0.693178	1.01656	0.825814	1.02778	0.57434	0.810259	0.734033	1.16197	0.802063	0.938724	1.1831	1.05846	0.929384
5785.69	1.41326	1.66868	1.44815	1.53845	1.41388	1.18822	1.6659	1.5968	1.5435	1.62315	1.25494	1.4741	1.20557	1.61505	1.66268	1.47845	1.10743	1.75306	1.85876	1.33045	1.21648	1.91632	1.51048	1.78725	1.93988	1.45532	1.61174	1.57567	1.28129	1.39643	1.61315	1.40916	1.28135	1.58403	1.54251	0.909633	0.69331	1.01663	0.825941	1.02801	0.574241	0.81031	0.733981	1.16221	0.802132	0.938811	1.18315	1.05857	0.929339
5781.84	1.4134	1.66882	1.44854	1.53856	1.41403	1.18823	1.66624	1.59722	1.54409	1.62349	1.25505	1.47413	1.20566	1.61534	1.66352	1.47869	1.10747	1.75323	1.85903	1.3306	1.2165	1.9166	1.511	1.78773	1.94064	1.45592	1.61198	1.57633	1.28158	1.39688	1.61374	1.40949	1.28152	1.58439	1.54262	0.909743	0.693498	1.01673	0.826039	1.02818	0.574176	0.810422	0.733982	1.1625	0.802157	0.938782	1.18319	1.05872	0.9293
5777.98	1.41332	1.66917	1.449	1.53876	1.41399	1.18824	1.66652	1.59741	1.54456	1.62371	1.25516	1.47424	1.20568	1.61562	1.66427	1.47881	1.10744	1.75356	1.85918	1.33061	1.21662	1.91704	1.51147	1.78795	1.94112	1.45629	1.61214	1.57679	1.28183	1.39717	1.61392	1.4097	1.28161	1.58466	1.54277	0.909837	0.693652	1.01689	0.826118	1.02835	0.574206	0.810578	0.734082	1.16283	0.802176	0.938771	1.1834	1.05888	0.929304
5774.12	1.41339	1.66954	1.44938	1.53914	1.41392	1.18832	1.66681	1.59763	1.54492	1.62387	1.25524	1.47457	1.20571	1.61577	1.66467	1.47894	1.10741	1.7542	1.85954	1.33059	1.21682	1.91733	1.51181	1.7884	1.94165	1.45646	1.61231	1.57706	1.28199	1.39734	1.61406	1.40983	1.28169	1.58499	1.54315	0.909938	0.693717	1.01707	0.82615	1.02855	0.574295	0.810664	0.734246	1.16308	0.802216	0.938829	1.18383	1.05901	0.929328
5770.27	1.4137	1.66958	1.44964	1.53957	1.41415	1.18849	1.66705	1.59818	1.54525	1.62395	1.25527	1.47504	1.20579	1.61577	1.66478	1.4792	1.10752	1.75475	1.85992	1.33073	1.21698	1.91761	1.51196	1.78927	1.94251	1.45673	1.61289	1.57724	1.28205	1.39738	1.61453	1.40994	1.28183	1.58533	1.54351	0.910126	0.693788	1.01724	0.826186	1.02879	0.574479	0.810698	0.734472	1.16322	0.802256	0.938994	1.18418	1.05916	0.929379
5766.41	1.41396	1.66965	1.44996	1.53995	1.41472	1.18868	1.66742	1.59877	1.54556	1.62403	1.25539	1.47551	1.20587	1.61579	1.66488	1.47951	1.10771	1.75507	1.86025	1.331	1.21708	1.9178	1.512	1.79003	1.94366	1.45725	1.61362	1.57744	1.2821	1.39731	1.61519	1.41008	1.28203	1.58575	1.54363	0.910438	0.69399	1.01753	0.826429	1.02913	0.574727	0.810871	0.734753	1.16348	0.802418	0.939295	1.18438	1.0594	0.929552
5762.55	1.4141	1.67027	1.45027	1.54034	1.41518	1.18883	1.66812	1.59908	1.54582	1.62435	1.25567	1.47591	1.20599	1.61593	1.66526	1.47983	1.10784	1.7555	1.86079	1.33132	1.21722	1.91787	1.51213	1.7904	1.94499	1.4577	1.61397	1.57767	1.28225	1.39744	1.61576	1.41031	1.28226	1.58634	1.54354	0.910741	0.694209	1.0179	0.826839	1.02955	0.574934	0.811154	0.734976	1.16387	0.802684	0.939587	1.18461	1.05968	0.929763
5758.69	1.41421	1.67107	1.45047	1.54066	1.41535	1.189	1.66876	1.5992	1.54623	1.62471	1.25604	1.47625	1.2062	1.61611	1.66575	1.48023	1.108	1.75609	1.8613	1.33154	1.21732	1.9185	1.51229	1.79051	1.94618	1.45779	1.61396	1.57796	1.28247	1.39779	1.61611	1.41051	1.28244	1.58689	1.54357	0.910921	0.694368	1.01827	0.827149	1.02992	0.575078	0.811399	0.735139	1.16421	0.802882	0.939826	1.18497	1.05988	0.92986
5754.84	1.41439	1.67152	1.45065	1.541	1.41551	1.18929	1.66889	1.59942	1.54684	1.62492	1.25646	1.47651	1.20643	1.61651	1.66597	1.48063	1.10823	1.75653	1.86171	1.33174	1.21732	1.91952	1.51237	1.79062	1.94668	1.45761	1.61389	1.57835	1.28256	1.39801	1.61631	1.41053	1.28258	1.58702	1.54398	0.911106	0.694615	1.01856	0.827317	1.03022	0.575278	0.811629	0.735391	1.16452	0.803049	0.940075	1.18527	1.06006	0.929915
5750.98	1.41476	1.67169	1.45088	1.54144	1.41585	1.18949	1.66897	1.59994	1.54727	1.62516	1.25678	1.4767	1.20656	1.61719	1.66603	1.48086	1.1084	1.75673	1.86233	1.33202	1.21741	1.92019	1.51255	1.79094	1.94663	1.4574	1.61393	1.57871	1.28253	1.39809	1.61659	1.41052	1.28272	1.58694	1.54455	0.911395	0.694908	1.01879	0.827425	1.03046	0.575603	0.811839	0.735719	1.16491	0.803301	0.940261	1.18544	1.06025	0.930024
5747.12	1.41504	1.67194	1.45117	1.54187	1.41605	1.18944	1.66934	1.60055	1.54741	1.62539	1.25684	1.47695	1.20655	1.61762	1.6663	1.48099	1.10836	1.7571	1.8632	1.33218	1.21755	1.92052	1.51286	1.79134	1.94711	1.45738	1.61427	1.57905	1.28261	1.3983	1.61711	1.41071	1.28273	1.58731	1.54485	0.911644	0.695002	1.01906	0.827451	1.03068	0.575869	0.811875	0.735945	1.16531	0.803532	0.940372	1.18557	1.06038	0.930068
5743.27	1.41498	1.67231	1.45146	1.54235	1.41595	1.1893	1.66967	1.60086	1.5475	1.62542	1.25676	1.47722	1.20649	1.61759	1.66675	1.48118	1.10825	1.75775	1.86385	1.33224	1.21754	1.92085	1.51309	1.79163	1.94858	1.45768	1.6148	1.57938	1.28288	1.39862	1.61785	1.41098	1.28264	1.58825	1.54473	0.911726	0.694879	1.01934	0.827425	1.03083	0.575913	0.811716	0.735954	1.16557	0.803522	0.940496	1.18569	1.0604	0.929911
5739.41	1.41492	1.67261	1.45166	1.54284	1.41601	1.18931	1.66989	1.60088	1.54766	1.62542	1.2568	1.47745	1.20657	1.61761	1.66718	1.48147	1.10832	1.75839	1.86408	1.3324	1.21746	1.92159	1.51325	1.79194	1.95004	1.45816	1.61515	1.5797	1.28316	1.39896	1.61859	1.41122	1.28269	1.58919	1.5445	0.911705	0.694819	1.01954	0.827462	1.03097	0.575912	0.811588	0.735883	1.1657	0.803355	0.94063	1.1858	1.06037	0.929709
5735.55	1.41508	1.67285	1.45176	1.54311	1.41636	1.18944	1.67015	1.60095	1.54794	1.62553	1.25703	1.47775	1.20674	1.61789	1.66748	1.48166	1.10856	1.75882	1.86429	1.33252	1.21751	1.92243	1.51346	1.79219	1.95069	1.45835	1.6152	1.58008	1.28331	1.39933	1.61907	1.41132	1.28289	1.58956	1.54442	0.911752	0.695021	1.01969	0.827685	1.0313	0.576081	0.811642	0.735966	1.16596	0.803376	0.940771	1.18605	1.06048	0.929741
5731.69	1.41533	1.67299	1.45182	1.54319	1.41664	1.18951	1.67034	1.6013	1.54834	1.62568	1.25724	1.47806	1.20681	1.61808	1.66776	1.48173	1.10872	1.75926	1.86461	1.33251	1.21766	1.92273	1.51358	1.79246	1.95101	1.45816	1.61529	1.58034	1.28337	1.39961	1.61933	1.41131	1.28307	1.58957	1.54453	0.911955	0.695357	1.0199	0.828025	1.03178	0.576314	0.811749	0.73615	1.1664	0.803656	0.940921	1.18641	1.06083	0.929937
5727.84	1.41555	1.67313	1.45201	1.54324	1.41681	1.18953	1.6705	1.60187	1.54893	1.62581	1.2573	1.47814	1.20679	1.61818	1.66815	1.48204	1.10871	1.75977	1.86489	1.33261	1.21778	1.9228	1.51365	1.79298	1.95165	1.45814	1.61572	1.5805	1.28339	1.39968	1.61967	1.4113	1.28318	1.58967	1.54475	0.912237	0.695602	1.02017	0.828218	1.03207	0.576496	0.8118	0.736236	1.16677	0.803911	0.941028	1.1866	1.06119	0.929981
5723.98	1.41564	1.67355	1.45248	1.54336	1.41714	1.18958	1.6709	1.60246	1.5495	1.62593	1.25729	1.47823	1.20676	1.61836	1.66863	1.48252	1.10866	1.76028	1.86529	1.33272	1.21783	1.92321	1.51385	1.79353	1.9526	1.45844	1.61619	1.58066	1.28339	1.39967	1.62018	1.41135	1.28318	1.59008	1.54497	0.912542	0.695767	1.02048	0.828224	1.03217	0.576718	0.811971	0.736303	1.167	0.804	0.941141	1.1866	1.06145	0.92992
5720.12	1.41557	1.67403	1.45295	1.54358	1.41756	1.18965	1.67137	1.60284	1.54967	1.62614	1.25735	1.47866	1.20674	1.61859	1.66908	1.48285	1.10867	1.76085	1.86593	1.33276	1.21789	1.92384	1.5142	1.79382	1.9534	1.45869	1.61642	1.58086	1.28347	1.39986	1.62052	1.41148	1.28317	1.59081	1.54524	0.912876	0.69601	1.0209	0.82826	1.03245	0.576948	0.812336	0.736554	1.16732	0.804081	0.941347	1.18677	1.06172	0.930015
5716.27	1.41552	1.67432	1.45319	1.54385	1.41786	1.18973	1.67176	1.6031	1.54962	1.62619	1.25754	1.47918	1.20677	1.61899	1.66931	1.48303	1.10874	1.76134	1.86643	1.33286	1.218	1.92475	1.51456	1.79394	1.95394	1.45881	1.61668	1.58118	1.2837	1.40024	1.62061	1.4117	1.28325	1.59148	1.54546	0.913216	0.696271	1.02137	0.828515	1.03293	0.577033	0.812649	0.736889	1.16783	0.804258	0.941619	1.18708	1.06194	0.930189
5712.41	1.41573	1.6744	1.45353	1.54422	1.41803	1.18979	1.67214	1.60354	1.54975	1.62597	1.25782	1.47958	1.20689	1.61946	1.66928	1.48309	1.10881	1.76174	1.86665	1.33301	1.21816	1.92572	1.51483	1.79399	1.95462	1.45897	1.61705	1.58165	1.28393	1.40047	1.6209	1.41193	1.28339	1.59179	1.54536	0.913525	0.696359	1.0217	0.828918	1.03328	0.577092	0.812751	0.737089	1.16836	0.804415	0.941887	1.18723	1.0621	0.930242
5708.55	1.41602	1.6746	1.45416	1.54478	1.41826	1.18987	1.67252	1.60403	1.55001	1.62597	1.2581	1.47992	1.20705	1.61982	1.66928	1.48323	1.10893	1.76198	1.86712	1.33318	1.21833	1.92605	1.51509	1.79418	1.95548	1.45924	1.61743	1.58218	1.28408	1.40055	1.62155	1.41212	1.28353	1.59198	1.54519	0.913794	0.696346	1.02188	0.82924	1.03348	0.577344	0.812739	0.737181	1.16871	0.804474	0.942144	1.1873	1.06231	0.930211
5704.69	1.41624	1.67528	1.45482	1.54549	1.41863	1.19004	1.67298	1.60445	1.55054	1.62636	1.2584	1.48021	1.20728	1.62012	1.66968	1.48359	1.1091	1.76225	1.86793	1.33336	1.21849	1.92623	1.51546	1.79478	1.95639	1.45959	1.61788	1.58274	1.28426	1.4008	1.6221	1.41229	1.28373	1.5922	1.54544	0.9141	0.696419	1.02204	0.82936	1.03369	0.577582	0.81277	0.737272	1.16898	0.804557	0.942441	1.1875	1.06262	0.930152
[truncated: 378 more rows]
[truncated: 43 more columns]

## Sheet: HPTLval
PLS - 7 factors		HPTL	Calibration	Validation		Scores	Factor-1	Factor-2	Factor-3	Factor-4	Factor-5	Factor-6	Factor-7	Factor-8	Factor-9	Factor-10	Factor-11	Factor-12	Factor-13	Factor-14	Factor-15	Factor-16	Factor-17	Factor-18	Factor-19	Factor-20
[truncated: 87 more rows]

[truncated: 5 more sheets: HPDMval, TPval, AMDMval, AMCval, AMNval]
